# Supplementary material for: PDCD-DAT – a global database of pyroclastic density current deposit field data
Source: J Appl Volcanol. 2026 May 11;15(1):9. doi: 10.1186/s13617-026-00167-6 (PMC13158253; doi:10.1186/s13617-026-00167-6)
Supplement: Supplementary file 1 — Supplementary Material 1: PDCD-DAT Flat File database – A spreadsheet containing the complete PDCD-DAT database. [file 13617_2026_167_MOESM1_ESM.xlsx]

## Sheet: Metadata master sheet
	METADATA																																LITHOFACIES
	Source publication DOI	Reference 1	Reference 2	Short reference	Volcano	GVP VNUM	Eruption date	Event ID	Event name	FlowDat ID(s)	Unit ID	Unit name	Unit name (author/assigned)	Sub-unit ID	Sub-unit name	Sub-unit name (author/assigned)	PDC type	Vent location - x-co-ordinate/latitude	Vent location - y-co-ordinate/longitude	Vent location - Lat/long or grid projection	Vent location - source	Sample ID	Sampling location - x-co-ordinate/latitude	Sampling location - y-co-ordinate/longitude	Sampling location - Lat/long or grid projection	Sampling location relative to vent	Sampling location - distance from vent (km)	Sampling location - stratigraphic height (m)	Sampling location - other description	Sample name/identifier	Data Unit ID		Lithofacies 1 ID	Lithofacies 1	Lithofacies 1 abbreviation	Lithofacies 2 ID	Lithofacies 2	Lithofacies 2 abbreviation		NOTES
	https://doi.org/10.1007/s00445-014-0827-5	1		Di Roberto et al., 2014	Stromboli	211040	1930	400000		100735	500000	Lower unit	author				PDC	38.7963	15.2171	Lat/long	Estimated from figure in paper	1	38.7998	15.2212	Lat/long	proximal				Str3	1
		1		Di Roberto et al., 2014	Stromboli	211040	1930	400000		100735	500001	Upper unit	author				PDC	38.7963	15.2171	Lat/long	Estimated from figure in paper	2	38.7998	15.2212	Lat/long	proximal				Str1	2
		1		Di Roberto et al., 2014	Stromboli	211040	1930	400000		100735	500001	Upper unit	author				PDC	38.7963	15.2171	Lat/long	Estimated from figure in paper	3	38.8102	15.2258	Lat/long	distal				Str2	3
		1		Di Roberto et al., 2014	Stromboli	211040	1944	400001			500002	Str-1944-1	assigned				PDC	38.7963	15.2171	Lat/long	Estimated from figure in paper	4	38.7887	15.2308	Lat/long	distal				Str4	4
	https://doi.org/10.1016/j.jvolgeores.2010.01.011	2		Saucedo et al 2010	Colima	341040	1913	400002		11466	500003	S2	author				surge	19.514	-103.62	Lat/long	Volcano summit - GVP lat-long data										5
		2		Saucedo et al 2010	Colima	341040	1913	301350		301350	301350	F5	author				BAF	19.514	-103.62	Lat/long	Volcano summit - GVP lat-long data										6
		2		Saucedo et al 2010	Colima	341040	1913	11463		11463	11463	F1	author				BAF	19.514	-103.62	Lat/long	Volcano summit - GVP lat-long data										7
		2		Saucedo et al 2010	Colima	341040	1913	11464		11464	11464	F2	author				BAF	19.514	-103.62	Lat/long	Volcano summit - GVP lat-long data										8
		2		Saucedo et al 2010	Colima	341040	1913	11465		11465	11465	F3	author				BAF	19.514	-103.62	Lat/long	Volcano summit - GVP lat-long data										9
		2		Saucedo et al 2010	Colima	341040	1913	11466		11466	11466	F4	author				BAF	19.514	-103.62	Lat/long	Volcano summit - GVP lat-long data										10
	https://doi.org/10.1016/0377-0273(94)90085-X	3		Giannetti and Luongo 1994	Roccamonfina	211811	239 ka	400003	Trachyte Tuff of Garofali		500004	Trachyte Tuff of Garofali (GTT)	author				surge					5								GTT1	11
		3		Giannetti and Luongo 1994	Roccamonfina	211811	239 ka	400003	Trachyte Tuff of Garofali		500004	Trachyte Tuff of Garofali (GTT)	author				surge					6								GTT2	12
		3		Giannetti and Luongo 1994	Roccamonfina	211811	239 ka	400003	Trachyte Tuff of Garofali		500004	Trachyte Tuff of Garofali (GTT)	author				surge					7								GTT3	13
		3		Giannetti and Luongo 1994	Roccamonfina	211811	239 ka	400003	Trachyte Tuff of Garofali		500004	Trachyte Tuff of Garofali (GTT)	author				surge					8								GTT4	14
		3		Giannetti and Luongo 1994	Roccamonfina	211811	239 ka	400003	Trachyte Tuff of Garofali		500004	Trachyte Tuff of Garofali (GTT)	author				surge					9								GTT5	15
	https://doi.org/10.1038/s41598-020-79164-7	4		Scarpati et al 2020	Campi Flegrei	211010	39 ka	302295	Campanian ignimbrite	302295							dilute					10				medial					16		1	Massive lapilli tuff	mLT
		4		Scarpati et al 2020	Campi Flegrei	211010	39 ka	302295	Campanian ignimbrite	302295							dilute					10				medial					17		2	Diffuse stratified tuff	dsT
		4		Scarpati et al 2020	Campi Flegrei	211010	39 ka	302295	Campanian ignimbrite	302295							dilute					10				medial					18		3	Pumice-rich lapilli tuff	pLT
		4		Scarpati et al 2020	Campi Flegrei	211010	39 ka	302295	Campanian ignimbrite	302295							dilute					10				medial					19		4	Fines-poor lithic lapilli tuff	f-poor lLT
		4		Scarpati et al 2020	Campi Flegrei	211010	39 ka	302295	Campanian ignimbrite	302295							dilute					10				medial					20		5	Cross-stratified tuff	xsT
		4		Scarpati et al 2020	Campi Flegrei	211010	39 ka	302295	Campanian ignimbrite	302295							dilute					10				medial					21		6	Lenses of pumice lapilli	lenspLT
		4		Scarpati et al 2020	Campi Flegrei	211010	39 ka	302295	Campanian ignimbrite	302295							dilute					10				medial					22		7	accretionary lapilli bearing	accT
	https://doi.org/10.1007/s00445-009-0340-4	5		Sulpizio et al 2010	Vesuvius	211020	3.9 ka	316666	Pomici de Avellino	316666	316666	EU5	author	1	EU5a	author	PDC					5786					2.8			AVL3-1	23
		5		Sulpizio et al 2010	Vesuvius	211020	3.9 ka	316666	Pomici de Avellino	316666	316666	EU5	author	1	EU5a	author	PDC					11				medial	4.5			AVL2-2	24		8	alternating lapilli and ash	altLA	100	massive ash	mA
		5		Sulpizio et al 2010	Vesuvius	211020	3.9 ka	316666	Pomici de Avellino	316666	316666	EU5	author	1	EU5a	author	PDC					12				medial	10.5			AVL4-6	25		8	alternating lapilli and ash	altLA	100	massive ash	mA
		5		Sulpizio et al 2010	Vesuvius	211020	3.9 ka	316666	Pomici de Avellino	316666	316666	EU5	author	1	EU5a	author	PDC					13				medial-distal?	11			AVL7-1	26		9	alternating coarse-fine-ash	altcfA	100	massive ash	mA
	https://doi.org/10.1144/GSL.MEM.2002.021.01.19	6		Ritchie et al 2002	Soufrière Hills	360050	1997-12-26	10210		10210	500005	Unit 1	author	2	Layer 1	author	PDC					14							Region 1	Loc 63	27
		6		Ritchie et al 2002	Soufrière Hills	360050	1997-12-26	10210		10210	500005	Unit 1	author	2	Layer 1	author	PDC					15							Region 1	Loc 55	28
		6		Ritchie et al 2002	Soufrière Hills	360050	1997-12-26	10210		10210	500005	Unit 1	author	3	Layer 2	author	PDC					14							Region 1	Loc 63	29
		6		Ritchie et al 2002	Soufrière Hills	360050	1997-12-26	10210		10210	500005	Unit 1	author	3	Layer 2	author	PDC					16							Region 2	Loc 36	30
		6		Ritchie et al 2002	Soufrière Hills	360050	1997-12-26	10210		10210	500006	Unit 2	author	2	Layer 1	author	PDC					17							Region 2	Loc 72	31
	https://doi.org/10.1016/j.jvolgeores.2023.107920	7		Bowers et al 2023	Caldera del Rey	383030	0.95 Ma	400004			500007	Member E	author				dilute					18				distal					32		10	cross-stratified lapilli tuff	xsLT
	https://doi.org/10.1016/j.jvolgeores.2008.03.018	8		Sulpizio et al 2008	Pollara (Salina)	211816	13 ka	400005	Upper Pollara Salina		500008	EU2	author				concentrated/dense "PDC"					19					0.74			21	33		11	massive ash and lapilli	mAL
		8		Sulpizio et al 2008	Pollara (Salina)	211816	13 ka	400005	Upper Pollara Salina		500008	EU2	author				PDC					20					0.74			22	34		12	diffuse stratified ash and lapilli	dsAL
		8		Sulpizio et al 2008	Pollara (Salina)	211816	13 ka	400005	Upper Pollara Salina		500008	EU2	author				concentrated/dense "PDC"					21					1.75			10	35		13	massive ash	mA
		8		Sulpizio et al 2008	Pollara (Salina)	211816	13 ka	400005	Upper Pollara Salina		500008	EU2	author				PDC					22					1.75			11	36		12	diffuse stratified ash and lapilli	dsAL
		8		Sulpizio et al 2008	Pollara (Salina)	211816	13 ka	400005	Upper Pollara Salina		500008	EU2	author				PDC					23					1.75			13	37		12	diffuse stratified ash and lapilli	dsAL
		8		Sulpizio et al 2008	Pollara (Salina)	211816	13 ka	400005	Upper Pollara Salina		500009	EU3	author				concentrated/dense "PDC"					24					0.74			23	38		11	massive ash and lapilli	mAL
		8		Sulpizio et al 2008	Pollara (Salina)	211816	13 ka	400005	Upper Pollara Salina		500009	EU3	author				PDC					25					0.74			24	39		12	diffuse stratified ash and lapilli	dsAL
		8		Sulpizio et al 2008	Pollara (Salina)	211816	13 ka	400005	Upper Pollara Salina		500009	EU3	author				PDC					26					0.74			40	40		12	diffuse stratified ash and lapilli	dsAL
		8		Sulpizio et al 2008	Pollara (Salina)	211816	13 ka	400005	Upper Pollara Salina		500009	EU3	author				concentrated/dense "PDC"					27					0.74			41	41		14	massive ash lapilli and blocks	mALB
		8		Sulpizio et al 2008	Pollara (Salina)	211816	13 ka	400005	Upper Pollara Salina		500009	EU3	author				concentrated/dense "PDC"					28					0.74			43	42		14	massive ash lapilli and blocks	mALB
		8		Sulpizio et al 2008	Pollara (Salina)	211816	13 ka	400005	Upper Pollara Salina		500009	EU3	author				PDC					29					0.74			46	43		12	diffuse stratified lapilli and ash	dsLA
		8		Sulpizio et al 2008	Pollara (Salina)	211816	13 ka	400005	Upper Pollara Salina		500009	EU3	author				concentrated/dense "PDC"					30					0.74			48	44		14	massive ash lapilli and blocks	mALB
		8		Sulpizio et al 2008	Pollara (Salina)	211816	13 ka	400005	Upper Pollara Salina		500009	EU3	author				PDC					31					2.2			RS8 out	45		12	diffuse stratified lapilli and ash	dsLA
		8		Sulpizio et al 2008	Pollara (Salina)	211816	13 ka	400005	Upper Pollara Salina		500010	EU4	author				concentrated/dense "PDC"					32					0.74			32	46		14	massive ash lapilli and blocks	mALB
		8		Sulpizio et al 2008	Pollara (Salina)	211816	13 ka	400005	Upper Pollara Salina		500010	EU4	author				concentrated/dense "PDC"					33					0.74			34	47		14	massive ash lapilli and blocks	mALB
		8		Sulpizio et al 2008	Pollara (Salina)	211816	13 ka	400005	Upper Pollara Salina		500010	EU4	author				concentrated/dense "PDC"					34					0.74			38	48		14	massive ash lapilli and blocks	mALB
		8		Sulpizio et al 2008	Pollara (Salina)	211816	13 ka	400005	Upper Pollara Salina		500010	EU4	author				concentrated/dense "PDC"					35					0.74			52	49		14	massive ash lapilli and blocks	mALB
		8		Sulpizio et al 2008	Pollara (Salina)	211816	13 ka	400005	Upper Pollara Salina		500010	EU4	author				concentrated/dense "PDC"					36					0.74			54	50		14	massive ash lapilli and blocks	mALB
		8		Sulpizio et al 2008	Pollara (Salina)	211816	13 ka	400005	Upper Pollara Salina		500010	EU4	author				PDC					37					0.74			53	51		12	diffuse stratified lapilli and ash	dsLA
		8		Sulpizio et al 2008	Pollara (Salina)	211816	13 ka	400005	Upper Pollara Salina		500010	EU4	author				concentrated/dense "PDC"					38					0.85			60	52		14	massive ash lapilli and blocks	mALB
		8		Sulpizio et al 2008	Pollara (Salina)	211816	13 ka	400005	Upper Pollara Salina		500010	EU4	author				PDC					39					0.85			59	53		12	diffuse stratified lapilli and ash	dsLA
		8		Sulpizio et al 2008	Pollara (Salina)	211816	13 ka	400005	Upper Pollara Salina		500010	EU4	author				PDC					40					2.2			RS5 out b.	54		12	diffuse stratified ash and lapilli	dsAL
		8		Sulpizio et al 2008	Pollara (Salina)	211816	13 ka	400005	Upper Pollara Salina		500010	EU4	author				concentrated/dense "PDC"					41					2.2			RS6 out b.	55		13	massive ash	mA
		8		Sulpizio et al 2008	Pollara (Salina)	211816	13 ka	400005	Upper Pollara Salina		500010	EU4	author				PDC					42					2.2			RS2 out top	56		15	diffuse stratified ash and lapilli	dsAL
		8		Sulpizio et al 2008	Pollara (Salina)	211816	13 ka	400005	Upper Pollara Salina		500010	EU4	author				PDC					43					2.2			RS3 out mid	57		12	diffuse stratified lapilli and ash	dsLA
		8		Sulpizio et al 2008	Pollara (Salina)	211816	13 ka	400005	Upper Pollara Salina		500011	EU5	author				concentrated/dense "PDC"					44					0.83			62	58		11	massive ash and lapilli	mAL
		8		Sulpizio et al 2008	Pollara (Salina)	211816	13 ka	400005	Upper Pollara Salina		500011	EU5	author				concentrated/dense "PDC"					45					0.72			66	59		11	massive ash and lapilli	mAL
		8		Sulpizio et al 2008	Pollara (Salina)	211816	13 ka	400005	Upper Pollara Salina		500011	EU5	author				concentrated/dense "PDC"					46					0.031944			63	60		11	massive ash and lapilli	mAL
		8		Sulpizio et al 2008	Pollara (Salina)	211816	13 ka	400005	Upper Pollara Salina		500011	EU5	author				concentrated/dense "PDC"					47					2.2			RS1 out.	61		11	massive ash and lapilli	mAL
	https://doi.org/10.1016/j.jvolgeores.2023.107791	9		Charbonnier et al 2023	Fuego	342090	2018-06-03	400006		317163	500012	mBLA7	author				BAF	14.473	-90.88	Lat/long	Volcano summit - GVP lat-long data	48				medial				FG18-A7-BAF3	62		16	massive blocks lapilli and ash	mBLA
		9		Charbonnier et al 2023	Fuego	342090	2018-06-03	400006		317163	500013	mBLA6	author				BAF	14.473	-90.88	Lat/long	Volcano summit - GVP lat-long data	49				medial				FG18-A11-BAF4	63		16	massive blocks lapilli and ash	mBLA
		9		Charbonnier et al 2023	Fuego	342090	2018-06-03	400006		317163	500014	mBLA5	author				BAF	14.473	-90.88	Lat/long	Volcano summit - GVP lat-long data	50				medial				FG18-A12-BAF5	64		16	massive blocks lapilli and ash	mBLA
		9		Charbonnier et al 2023	Fuego	342090	2018-06-03	400006		317163	500015	mBLA4	author				BAF	14.473	-90.88	Lat/long	Volcano summit - GVP lat-long data	51				medial				FG18-A13-BAF6	65		16	massive blocks lapilli and ash	mBLA
		9		Charbonnier et al 2023	Fuego	342090	2018-06-03	400006		317163	500016	mBLA3	author				BAF	14.473	-90.88	Lat/long	Volcano summit - GVP lat-long data	52				medial				FG18-A18-BAF9	66		16	massive blocks lapilli and ash	mBLA
		9		Charbonnier et al 2023	Fuego	342090	2018-06-03	400006		317163	500017	mBLA2	author				BAF	14.473	-90.88	Lat/long	Volcano summit - GVP lat-long data	53				distal				FG18-A28-BAF12	67		16	massive blocks lapilli and ash	mBLA
		9		Charbonnier et al 2023	Fuego	342090	2018-06-03	400006		317163	500018	mBLA1	author				BAF	14.473	-90.88	Lat/long	Volcano summit - GVP lat-long data	54				distal				FG18-A26-BAF11	68		16	massive blocks lapilli and ash	mBLA
		9		Charbonnier et al 2023	Fuego	342090	2018-06-03	400006		317163	500019	mBLA-OB1	author				BAF	14.473	-90.88	Lat/long	Volcano summit - GVP lat-long data	55				distal				FG18-A30-BAF13	69		16	massive blocks lapilli and ash	mBLA
		9		Charbonnier et al 2023	Fuego	342090	2018-06-03	400006		317163	500019	mBLA-OB1	author				BAF	14.473	-90.88	Lat/long	Volcano summit - GVP lat-long data	56				distal				FG18-A23-O0	70		16	massive blocks lapilli and ash	mBLA
		9		Charbonnier et al 2023	Fuego	342090	2018-06-03	400006		317163	500019	mBLA-OB1	author				BAF	14.473	-90.88	Lat/long	Volcano summit - GVP lat-long data	57				distal				FG18-A25-O3	71		16	massive blocks lapilli and ash	mBLA
		9		Charbonnier et al 2023	Fuego	342090	2018-06-03	400006		317163	500020	mBLA-OB3	author				BAF	14.473	-90.88	Lat/long	Volcano summit - GVP lat-long data	58				medial				FG18-A8-O1	72		16	massive blocks lapilli and ash	mBLA
		9		Charbonnier et al 2023	Fuego	342090	2018-06-03	400006		317163	500020	mBLA-OB3	author				BAF	14.473	-90.88	Lat/long	Volcano summit - GVP lat-long data	59				medial				FG18-A10-O1	73		16	massive blocks lapilli and ash	mBLA
		9		Charbonnier et al 2023	Fuego	342090	2018-06-03	400006		317163	500021	mBLA-OB4	author				BAF	14.473	-90.88	Lat/long	Volcano summit - GVP lat-long data	60				medial				FG18-A9-O2	74		16	massive blocks lapilli and ash	mBLA
		9		Charbonnier et al 2023	Fuego	342090	2018-06-03	400006		317163	500022	mBLA-OB2	author				BAF	14.473	-90.88	Lat/long	Volcano summit - GVP lat-long data	61				distal				FG18-A17-O2	75		16	massive blocks lapilli and ash	mBLA
		9		Charbonnier et al 2023	Fuego	342090	2018-06-03	400006		317163	500023	mLA-OB2	author				BAF	14.473	-90.88	Lat/long	Volcano summit - GVP lat-long data	62				distal				FG18-A20-O1	76		17	massive lapilli and ash	mLA
		9		Charbonnier et al 2023	Fuego	342090	2018-06-03	400006		317163	500024	csLA2	author				surge	14.473	-90.88	Lat/long	Volcano summit - GVP lat-long data	63				proximal				FG18-A1-S2	77		18	cross stratified lapilli and ash	csLA
		9		Charbonnier et al 2023	Fuego	342090	2018-06-03	400006		317163	500025	sLA1	author				surge	14.473	-90.88	Lat/long	Volcano summit - GVP lat-long data	64				proximal				FG18-A2-S1	78		19	stratified lapilli and ash	sLA
		9		Charbonnier et al 2023	Fuego	342090	2018-06-03	400006		317163	500024	csLA2	author				surge	14.473	-90.88	Lat/long	Volcano summit - GVP lat-long data	65				proximal				FG18-A4-S2	79		18	cross stratified lapilli and ash	csLA
		9		Charbonnier et al 2023	Fuego	342090	2018-06-03	400006		317163	500025	sLA1	author				surge	14.473	-90.88	Lat/long	Volcano summit - GVP lat-long data	66				proximal				FG18-A3-S1	80		19	stratified lapilli and ash	sLA
		9		Charbonnier et al 2023	Fuego	342090	2018-06-03	400006		317163	500026	sLA2	author				surge	14.473	-90.88	Lat/long	Volcano summit - GVP lat-long data	67				proximal				FG18-A5-S2	81		19	stratified lapilli and ash	sLA
		9		Charbonnier et al 2023	Fuego	342090	2018-06-03	400006		317163	500027	mLA2	author				surge	14.473	-90.88	Lat/long	Volcano summit - GVP lat-long data	68				distal				FG18-A21-ASC1	82		17	massive lapilli and ash	mLA
		9		Charbonnier et al 2023	Fuego	342090	2018-06-03	400006		317163	500027	mLA2	author				surge	14.473	-90.88	Lat/long	Volcano summit - GVP lat-long data	69				distal				FG18-A24-ASC1	83		17	massive lapilli and ash	mLA
	https://doi.org/10.3133/pp176910	10		Vallance et al 2010	Augustine Volcano	313010	2006-01-13	400007		317392; 317393	500028	Expct	author				Pyroclastic flow	59.363	-153.43	Lat/long	Volcano summit - GVP lat-long data	70	59.366	-153.41	Lat/long					V021A	84
		10		Vallance et al 2010	Augustine Volcano	313010	2006-01-13	400007		317392; 317393	500028	Expct	author				Pyroclastic flow	59.363	-153.43	Lat/long	Volcano summit - GVP lat-long data	71	59.368	-153.394	Lat/long					V033A-A	85
		10		Vallance et al 2010	Augustine Volcano	313010	2006-01-13	400007		317392; 317393	500028	Expct	author				Pyroclastic flow	59.363	-153.43	Lat/long	Volcano summit - GVP lat-long data	72	59.368	-153.394	Lat/long					V033A-B	86
		10		Vallance et al 2010	Augustine Volcano	313010	2006-01-14	400036		317392; 317393	500028	Expct	author				Pyroclastic flow	59.363	-153.43	Lat/long	Volcano summit - GVP lat-long data	73	59.371	-153.407	Lat/long					V096-A	87
		10		Vallance et al 2010	Augustine Volcano	313010	2006-01-14	400036		317392; 317393	500028	Expct	author				Pyroclastic flow	59.363	-153.43	Lat/long	Volcano summit - GVP lat-long data	74	59.371	-153.407	Lat/long					V096-B	88
		10		Vallance et al 2010	Augustine Volcano	313010	2006-01-13	400007		317392; 317393	500028	Expct	author				Pyroclastic flow	59.363	-153.43	Lat/long	Volcano summit - GVP lat-long data	75	59.363	-153.404	Lat/long					V281A	89
		10		Vallance et al 2010	Augustine Volcano	313010	2006-01-27	11437		11437	11437	Expc	author				Pyroclastic flow	59.363	-153.43	Lat/long	Volcano summit - GVP lat-long data	76	59.379	-153.442	Lat/long					V315	90
		10		Vallance et al 2010	Augustine Volcano	313010	2006-01-13	400007		317392; 317393	500028	Expct	author				Pyroclastic flow	59.363	-153.43	Lat/long	Volcano summit - GVP lat-long data	77	59.363	-153.402	Lat/long					V283D	91
		10		Vallance et al 2010	Augustine Volcano	313010	2006-01-13	400007		317392; 317393	500028	Expct	author				Pyroclastic flow	59.363	-153.43	Lat/long	Volcano summit - GVP lat-long data	78	59.363	-153.402	Lat/long					V283E	92
		10		Vallance et al 2010	Augustine Volcano	313010	2006-01-13	400007		317392; 317393	500029	Expct	author	4	basal	author	Pyroclastic flow	59.363	-153.43	Lat/long	Volcano summit - GVP lat-long data	79	59.363	-153.402	Lat/long					V283A	93
		10		Vallance et al 2010	Augustine Volcano	313010	2006-01-13	400007		317392; 317393	500029	Expct	author	4	basal	author	Pyroclastic flow	59.363	-153.43	Lat/long	Volcano summit - GVP lat-long data	80	59.363	-153.402	Lat/long					V283B	94
		10		Vallance et al 2010	Augustine Volcano	313010	2006-01-13	400007		317392; 317393	500029	Expct	author	4	basal	author	Pyroclastic flow	59.363	-153.43	Lat/long	Volcano summit - GVP lat-long data	81	59.363	-153.402	Lat/long					V283C	95
		10		Vallance et al 2010	Augustine Volcano	313010	2006-01-13	400007		317392; 317393	500028	Expct	author				Pyroclastic flow	59.363	-153.43	Lat/long	Volcano summit - GVP lat-long data	82	59.363	-153.403	Lat/long					B184A-A	96
		10		Vallance et al 2010	Augustine Volcano	313010	2006-01-13	400007		317392; 317393	500028	Expct	author				Pyroclastic flow	59.363	-153.43	Lat/long	Volcano summit - GVP lat-long data	83	59.363	-153.403	Lat/long					B184A-B	97
		10		Vallance et al 2010	Augustine Volcano	313010	2006-01-13	400007		317392; 317393	500028	Expct	author				Pyroclastic flow	59.363	-153.43	Lat/long	Volcano summit - GVP lat-long data	84	59.363	-153.403	Lat/long					B184B-A	98
		10		Vallance et al 2010	Augustine Volcano	313010	2006-01-13	400007		317392; 317393	500028	Expct	author				Pyroclastic flow	59.363	-153.43	Lat/long	Volcano summit - GVP lat-long data	85	59.363	-153.403	Lat/long					B184B-B	99
		10		Vallance et al 2010	Augustine Volcano	313010	2006-01-13	400007		317392; 317393	500028	Expct	author				Pyroclastic flow	59.363	-153.43	Lat/long	Volcano summit - GVP lat-long data	86	59.363	-153.403	Lat/long					B184C	100
		10		Vallance et al 2010	Augustine Volcano	313010	2006-01-13	400007		317392; 317393	500029	Expf	author				Pyroclastic flow	59.363	-153.43	Lat/long	Volcano summit - GVP lat-long data	87	59.369	-153.447	Lat/long					V117	101
		10		Vallance et al 2010	Augustine Volcano	313010	2006-01-13	400007		317392; 317393	500029	Expf	author				Pyroclastic flow	59.363	-153.43	Lat/long	Volcano summit - GVP lat-long data	88	59.346	-153.429	Lat/long					B102-A	102
		10		Vallance et al 2010	Augustine Volcano	313010	2006-01-13	400007		317392; 317393	500029	Expf	author				Pyroclastic flow	59.363	-153.43	Lat/long	Volcano summit - GVP lat-long data	89	59.346	-153.429	Lat/long					B102-B	103
		10		Vallance et al 2010	Augustine Volcano	313010	2006-01-13	400007		317392; 317393	500029	Expf	author				Pyroclastic flow	59.363	-153.43	Lat/long	Volcano summit - GVP lat-long data	90	59.404	-153.449	Lat/long					B176	104
		10		Vallance et al 2010	Augustine Volcano	313010	2006-01-14	400036		317392; 317393	500029	Expf	author	5	Expf top	author	Pyroclastic flow	59.363	-153.43	Lat/long	Volcano summit - GVP lat-long data	91	59.344	-153.418	Lat/long	distal				V256A	105
		10		Vallance et al 2010	Augustine Volcano	313010	2006-01-14	400036		317392; 317393	500029	Expf	author	6	Expf middle	author	Pyroclastic flow	59.363	-153.43	Lat/long	Volcano summit - GVP lat-long data	92	59.344	-153.418	Lat/long	distal				V256B	106
		10		Vallance et al 2010	Augustine Volcano	313010	2006-01-14	400036		317392; 317393	500029	Expf	author	7	Expf base	author	Pyroclastic flow	59.363	-153.43	Lat/long	Volcano summit - GVP lat-long data	93	59.344	-153.418	Lat/long	distal				V256D	107
		10		Vallance et al 2010	Augustine Volcano	313010	2006-01-14	400036		317392; 317393	500029	Expf	author				Pyroclastic flow	59.363	-153.43	Lat/long	Volcano summit - GVP lat-long data	94	59.344	-153.418	Lat/long	distal				V256E	108
		10		Vallance et al 2010	Augustine Volcano	313010	2006-01-17	400037		317393; 317393	500029	Expf	author				Pyroclastic flow	59.363	-153.43	Lat/long	Volcano summit - GVP lat-long data	95	59.352	-153.477	Lat/long					V019	109
		10		Vallance et al 2010	Augustine Volcano	313010	2006-01-13	400007		317392; 317393	500029	Expf	author				Pyroclastic flow	59.363	-153.43	Lat/long	Volcano summit - GVP lat-long data	96	59.343	-153.455	Lat/long					B230-A	110
		10		Vallance et al 2010	Augustine Volcano	313010	2006-01-13	400007		317392; 317393	500029	Expf	author				Pyroclastic flow	59.363	-153.43	Lat/long	Volcano summit - GVP lat-long data	97	59.343	-153.455	Lat/long					B230-B	111
		10		Vallance et al 2010	Augustine Volcano	313010	2006-01-27	11437		11437	11437	Expc	author				Pyroclastic flow	59.363	-153.43	Lat/long	Volcano summit - GVP lat-long data	98	59.386	-153.442	Lat/long					V297	112
		10		Vallance et al 2010	Augustine Volcano	313010	2006-01-27	11437		11437	11437	Expc	author				Pyroclastic flow	59.363	-153.43	Lat/long	Volcano summit - GVP lat-long data	99	59.376	-153.44	Lat/long					V312A	113
		10		Vallance et al 2010	Augustine Volcano	313010	2006-01-27	11437		11437	11437	Expc	author				Pyroclastic flow	59.363	-153.43	Lat/long	Volcano summit - GVP lat-long data	100	59.376	-153.44	Lat/long					V312B	114
		10		Vallance et al 2010	Augustine Volcano	313010	2006-01-27	11437		11437	11437	Expc	author				Pyroclastic flow	59.363	-153.43	Lat/long	Volcano summit - GVP lat-long data	101	59.376	-153.44	Lat/long					V312C	115
		10		Vallance et al 2010	Augustine Volcano	313010	2006-01-27	11437		11437	11437	Expc	author				Pyroclastic flow	59.363	-153.43	Lat/long	Volcano summit - GVP lat-long data	102	59.377	-153.439	Lat/long	proximal				V313-A	116
		10		Vallance et al 2010	Augustine Volcano	313010	2006-01-27	11437		11437	11437	Expc	author				Pyroclastic flow	59.363	-153.43	Lat/long	Volcano summit - GVP lat-long data	103	59.377	-153.439	Lat/long	proximal				V313-B	117
		10		Vallance et al 2010	Augustine Volcano	313010	2006-01-27	11437		11437	11437	Expc	author				Pyroclastic flow	59.363	-153.43	Lat/long	Volcano summit - GVP lat-long data	104	59.371	-153.437	Lat/long	proximal				B215A-A	118
		10		Vallance et al 2010	Augustine Volcano	313010	2006-01-27	11437		11437	11437	Expc	author				Pyroclastic flow	59.363	-153.43	Lat/long	Volcano summit - GVP lat-long data	105	59.371	-153.437	Lat/long	proximal				B215A-B	119
		10		Vallance et al 2010	Augustine Volcano	313010	2006-01-27	11437		11437	11437	Expc	author				Pyroclastic flow	59.363	-153.43	Lat/long	Volcano summit - GVP lat-long data	106	59.373	-153.439	Lat/long					B216	120
		10		Vallance et al 2010	Augustine Volcano	313010	2006-01-27	11437		11437	11437	Expc	author				Pyroclastic flow	59.363	-153.43	Lat/long	Volcano summit - GVP lat-long data	107	59.374	-153.44	Lat/long	proximal				B217	121
		10		Vallance et al 2010	Augustine Volcano	313010	2006-01-27	11437		11437	11437	Expc	author				Pyroclastic flow	59.363	-153.43	Lat/long	Volcano summit - GVP lat-long data	108	59.385	-153.438	Lat/long	proximal				C259C-A	122
		10		Vallance et al 2010	Augustine Volcano	313010	2006-01-27	11437		11437	11437	Expc	author				Pyroclastic flow	59.363	-153.43	Lat/long	Volcano summit - GVP lat-long data	109	59.385	-153.438	Lat/long	proximal				C259C-B	123
		10		Vallance et al 2010	Augustine Volcano	313010	2006-01-27	11436		11436	11436	RPpf	author				Pyroclastic flow	59.363	-153.43	Lat/long	Volcano summit - GVP lat-long data	110	59.404	-153.439	Lat/long	distal				B173-A	124
		10		Vallance et al 2010	Augustine Volcano	313010	2006-01-27	11436		11436	11436	RPpf	author				Pyroclastic flow	59.363	-153.43	Lat/long	Volcano summit - GVP lat-long data	111	59.404	-153.439	Lat/long	distal				B173-B	125
		10		Vallance et al 2010	Augustine Volcano	313010	2006-01-27	11436		11436	11436	RPpf	author				Pyroclastic flow	59.363	-153.43	Lat/long	Volcano summit - GVP lat-long data	112	59.39	-153.439	Lat/long	medial				B222-A	126
		10		Vallance et al 2010	Augustine Volcano	313010	2006-01-27	11436		11436	11436	RPpf	author				Pyroclastic flow	59.363	-153.43	Lat/long	Volcano summit - GVP lat-long data	113	59.39	-153.439	Lat/long	medial				B222-B	127
		10		Vallance et al 2010	Augustine Volcano	313010	2006-01-27	11436		11436	11436	RPpf	author				Pyroclastic flow	59.363	-153.43	Lat/long	Volcano summit - GVP lat-long data	114	59.394	-153.434	Lat/long	medial				B223	128
		10		Vallance et al 2010	Augustine Volcano	313010	2006-01-27	11436		11436	11436	RPpf	author				Pyroclastic flow	59.363	-153.43	Lat/long	Volcano summit - GVP lat-long data	115	59.4	-153.425	Lat/long					B224	129
		10		Vallance et al 2010	Augustine Volcano	313010	2006-01-27	11436		11436	11436	RPpf	author				Pyroclastic flow	59.363	-153.43	Lat/long	Volcano summit - GVP lat-long data	116	59.403	-153.435	Lat/long	distal				B225	130
		10		Vallance et al 2010	Augustine Volcano	313010	2006-01-27	11436		11436	11436	RPpf	author				Pyroclastic flow	59.363	-153.43	Lat/long	Volcano summit - GVP lat-long data	117	59.385	-153.438	Lat/long	proximal				C259B	131
		10		Vallance et al 2010	Augustine Volcano	313010	2006-01-28	11440		11440	11440	Cpf	author				Pyroclastic flow	59.363	-153.43	Lat/long	Volcano summit - GVP lat-long data	118	59.377	-153.436	Lat/long					B218	132
		10		Vallance et al 2010	Augustine Volcano	313010	2006-01-28	11440		11440	11440	Cpf	author				Pyroclastic flow	59.363	-153.43	Lat/long	Volcano summit - GVP lat-long data	119	59.384	-153.409	Lat/long	proximal				B203-A	133
		10		Vallance et al 2010	Augustine Volcano	313010	2006-01-28	11440		11440	11440	Cpf	author				Pyroclastic flow	59.363	-153.43	Lat/long	Volcano summit - GVP lat-long data	120	59.384	-153.409	Lat/long	proximal				B203-B	134
		10		Vallance et al 2010	Augustine Volcano	313010	2006-01-28	11440		11440	11440	Cpf	author				Pyroclastic flow	59.363	-153.43	Lat/long	Volcano summit - GVP lat-long data	121	59.385	-153.438	Lat/long	proximal				C259A	135
		10		Vallance et al 2010	Augustine Volcano	313010	2006-01-28	11440		11440	11440	Cpf	author				Pyroclastic flow	59.363	-153.43	Lat/long	Volcano summit - GVP lat-long data	122	59.383	-153.395	Lat/long					V224	136
		10		Vallance et al 2010	Augustine Volcano	313010	2006-01-30	11439		11439	11439	Cpf	author				Pyroclastic flow	59.363	-153.43	Lat/long	Volcano summit - GVP lat-long data	123	59.375	-153.445	Lat/long					C294	137
		10		Vallance et al 2010	Augustine Volcano	313010	2006-01-28	11441		11441	11441	Cpc	author				Pyroclastic flow	59.363	-153.43	Lat/long	Volcano summit - GVP lat-long data	124	59.372	-153.405	Lat/long	proximal				V101-A	138
		10		Vallance et al 2010	Augustine Volcano	313010	2006-01-28	11441		11441	11441	Cpc	author				Pyroclastic flow	59.363	-153.43	Lat/long	Volcano summit - GVP lat-long data	125	59.372	-153.405	Lat/long	proximal				V101-B	139
	https://doi.org/10.1016/S0377-0273(98)00095-X	11		Palladino and Taddeucci 1998	Latera Volcanic Complex (Vulsini)	211003	0.19 Ma	400008	Sovana Eruption		500030	BUS	author				dilute					126								16	140
		11		Palladino and Taddeucci 1998	Latera Volcanic Complex (Vulsini)	211003	0.19 Ma	400008	Sovana Eruption		500030	BUS	author				dilute					127								13	141
		11		Palladino and Taddeucci 1998	Latera Volcanic Complex (Vulsini)	211003	0.19 Ma	400008	Sovana Eruption		500030	BUS	author				dilute					128								11	142
		11		Palladino and Taddeucci 1998	Latera Volcanic Complex (Vulsini)	211003	0.19 Ma	400008	Sovana Eruption		500030	BUS	author				dilute					129								32	143
		11		Palladino and Taddeucci 1998	Latera Volcanic Complex (Vulsini)	211003	0.19 Ma	400008	Sovana Eruption		500030	BUS	author				dilute					130								23	144
		11		Palladino and Taddeucci 1998	Latera Volcanic Complex (Vulsini)	211003	0.19 Ma	400008	Sovana Eruption		500030	BUS	author				dilute					131								13-F	145
		11		Palladino and Taddeucci 1998	Latera Volcanic Complex (Vulsini)	211003	0.19 Ma	400008	Sovana Eruption		500030	BUS	author				dilute					132								15	146
		11		Palladino and Taddeucci 1998	Latera Volcanic Complex (Vulsini)	211003	0.19 Ma	400008	Sovana Eruption		500030	BUS	author				dilute					133								13-D	147
		11		Palladino and Taddeucci 1998	Latera Volcanic Complex (Vulsini)	211003	0.19 Ma	400008	Sovana Eruption		500030	BUS	author				dilute					134								25-l	148
		11		Palladino and Taddeucci 1998	Latera Volcanic Complex (Vulsini)	211003	0.19 Ma	400008	Sovana Eruption		500030	BUS	author				dilute					135								25-m	149
		11		Palladino and Taddeucci 1998	Latera Volcanic Complex (Vulsini)	211003	0.19 Ma	400008	Sovana Eruption		500030	BUS	author				dilute					136								25-m'	150
		11		Palladino and Taddeucci 1998	Latera Volcanic Complex (Vulsini)	211003	0.19 Ma	400008	Sovana Eruption		500030	BUS	author				dilute					137								25-u	151
		11		Palladino and Taddeucci 1998	Latera Volcanic Complex (Vulsini)	211003	0.19 Ma	400008	Sovana Eruption		500030	BUS	author				dilute					138								24-m	152
		11		Palladino and Taddeucci 1998	Latera Volcanic Complex (Vulsini)	211003	0.19 Ma	400008	Sovana Eruption		500030	BUS	author				dilute					139								7-l	153
		11		Palladino and Taddeucci 1998	Latera Volcanic Complex (Vulsini)	211003	0.19 Ma	400008	Sovana Eruption		500030	BUS	author				dilute					140								7-m	154
		11		Palladino and Taddeucci 1998	Latera Volcanic Complex (Vulsini)	211003	0.19 Ma	400008	Sovana Eruption		500030	BUS	author				dilute					141								7-u	155
		11		Palladino and Taddeucci 1998	Latera Volcanic Complex (Vulsini)	211003	0.19 Ma	400008	Sovana Eruption		500030	BUS	author				dilute					142								22-l	156
		11		Palladino and Taddeucci 1998	Latera Volcanic Complex (Vulsini)	211003	0.19 Ma	400008	Sovana Eruption		500030	BUS	author				dilute					143								22-m	157
		11		Palladino and Taddeucci 1998	Latera Volcanic Complex (Vulsini)	211003	0.19 Ma	400008	Sovana Eruption		500030	BUS	author				dilute					144								22-m'	158
		11		Palladino and Taddeucci 1998	Latera Volcanic Complex (Vulsini)	211003	0.19 Ma	400008	Sovana Eruption		500030	BUS	author				dilute					145								22-u	159
		11		Palladino and Taddeucci 1998	Latera Volcanic Complex (Vulsini)	211003	0.19 Ma	400008	Sovana Eruption		500030	BUS	author				dilute					146								27a-l	160
		11		Palladino and Taddeucci 1998	Latera Volcanic Complex (Vulsini)	211003	0.19 Ma	400008	Sovana Eruption		500030	BUS	author				dilute					147								27a-m	161
		11		Palladino and Taddeucci 1998	Latera Volcanic Complex (Vulsini)	211003	0.19 Ma	400008	Sovana Eruption		500030	BUS	author				dilute					148								27a-u	162
		11		Palladino and Taddeucci 1998	Latera Volcanic Complex (Vulsini)	211003	0.19 Ma	400008	Sovana Eruption		500030	BUS	author				dilute					149								26-l	163
		11		Palladino and Taddeucci 1998	Latera Volcanic Complex (Vulsini)	211003	0.19 Ma	400008	Sovana Eruption		500030	BUS	author				dilute					150								26-m	164
		11		Palladino and Taddeucci 1998	Latera Volcanic Complex (Vulsini)	211003	0.19 Ma	400008	Sovana Eruption		500030	BUS	author				dilute					151								26-u	165
		11		Palladino and Taddeucci 1998	Latera Volcanic Complex (Vulsini)	211003	0.19 Ma	400008	Sovana Eruption		500030	BUS	author				dilute					152								32-l	166
		11		Palladino and Taddeucci 1998	Latera Volcanic Complex (Vulsini)	211003	0.19 Ma	400008	Sovana Eruption		500030	BUS	author				dilute					153								32-m	167
		11		Palladino and Taddeucci 1998	Latera Volcanic Complex (Vulsini)	211003	0.19 Ma	400008	Sovana Eruption		500030	BUS	author				dilute					154								32-u	168
		11		Palladino and Taddeucci 1998	Latera Volcanic Complex (Vulsini)	211003	0.19 Ma	400008	Sovana Eruption		500030	BUS	author				dilute					155								1-m	169
		11		Palladino and Taddeucci 1998	Latera Volcanic Complex (Vulsini)	211003	0.19 Ma	400008	Sovana Eruption		500030	BUS	author				dilute					156								25	170
		11		Palladino and Taddeucci 1998	Latera Volcanic Complex (Vulsini)	211003	0.19 Ma	400008	Sovana Eruption		500030	BUS	author				dilute					157								24	171
		11		Palladino and Taddeucci 1998	Latera Volcanic Complex (Vulsini)	211003	0.19 Ma	400008	Sovana Eruption		500030	BUS	author				dilute					158								21	172
		11		Palladino and Taddeucci 1998	Latera Volcanic Complex (Vulsini)	211003	0.19 Ma	400008	Sovana Eruption		500030	BUS	author				dilute					159								11-A	173
	https://doi.org/10.1130/GES02526.1	12		Valentine et al 2022	Ubehebe Crater	323160	2.1 ka	400009									surge	37.0097	-117.45	Lat/long	Estimated from figure in paper	160	37.0106	-117.444	Lat/long		0.65			r12 bf1	174		20	laminated and cross-laminated ash	LXL
		12		Valentine et al 2022	Ubehebe Crater	323160	2.1 ka	400009									surge	37.0097	-117.45	Lat/long	Estimated from figure in paper	161	37.0124	-117.444	Lat/long		0.63			r12 bf2	175		20	laminated and cross-laminated ash	LXL
		12		Valentine et al 2022	Ubehebe Crater	323160	2.1 ka	400009									surge	37.0097	-117.45	Lat/long	Estimated from figure in paper	162	37.0124	-117.444	Lat/long		0.63			r12 bf3	176		20	laminated and cross-laminated ash	LXL
		12		Valentine et al 2022	Ubehebe Crater	323160	2.1 ka	400009									surge	37.0097	-117.45	Lat/long	Estimated from figure in paper	163	37.0103	-117.443	Lat/long		0.62			r12 bf4	177		20	laminated and cross-laminated ash	LXL
		12		Valentine et al 2022	Ubehebe Crater	323160	2.1 ka	400009									surge	37.0097	-117.45	Lat/long	Estimated from figure in paper	164	37.0103	-117.443	Lat/long		0.62			r12 bf5	178		20	laminated and cross-laminated ash	LXL
		12		Valentine et al 2022	Ubehebe Crater	323160	2.1 ka	400009									surge	37.0097	-117.45	Lat/long	Estimated from figure in paper	165	37.0103	-117.443	Lat/long		0.62			r12 bf6	179		20	laminated and cross-laminated ash	LXL
		12		Valentine et al 2022	Ubehebe Crater	323160	2.1 ka	400009									surge	37.0097	-117.45	Lat/long	Estimated from figure in paper	166	37.0063	-117.444	Lat/long		0.73			r12 bf7	180		20	laminated and cross-laminated ash	LXL
		12		Valentine et al 2022	Ubehebe Crater	323160	2.1 ka	400009									surge	37.0097	-117.45	Lat/long	Estimated from figure in paper	167	37.0072	-117.461	Lat/long		0.96			r12 bf8	181		20	laminated and cross-laminated ash	LXL
		12		Valentine et al 2022	Ubehebe Crater	323160	2.1 ka	400009									surge	37.0097	-117.45	Lat/long	Estimated from figure in paper	168	37.0071	-117.459	Lat/long		0.79			r12 bf9	182		20	laminated and cross-laminated ash	LXL
		12		Valentine et al 2022	Ubehebe Crater	323160	2.1 ka	400009									surge	37.0097	-117.45	Lat/long	Estimated from figure in paper	169	37.0071	-117.459	Lat/long		0.79			r12 bf10	183		20	laminated and cross-laminated ash	LXL
		12		Valentine et al 2022	Ubehebe Crater	323160	2.1 ka	400009									surge	37.0097	-117.45	Lat/long	Estimated from figure in paper	170	37.0071	-117.459	Lat/long		0.79			r12 bf11	184		20	laminated and cross-laminated ash	LXL
		12		Valentine et al 2022	Ubehebe Crater	323160	2.1 ka	400009									surge	37.0097	-117.45	Lat/long	Estimated from figure in paper	171	37.0015	-117.45	Lat/long		0.955			r12 bf12	185		20	laminated and cross-laminated ash	LXL
		12		Valentine et al 2022	Ubehebe Crater	323160	2.1 ka	400009									surge	37.0097	-117.45	Lat/long	Estimated from figure in paper	172	37.0198	-117.448	Lat/long		1.12			r12 bf13	186		20	laminated and cross-laminated ash	LXL
		12		Valentine et al 2022	Ubehebe Crater	323160	2.1 ka	400009									surge	37.0097	-117.45	Lat/long	Estimated from figure in paper	173	37.0198	-117.448	Lat/long		1.12			r12 bf14	187		20	laminated and cross-laminated ash	LXL
		12		Valentine et al 2022	Ubehebe Crater	323160	2.1 ka	400009									surge	37.0097	-117.45	Lat/long	Estimated from figure in paper	174	37.0198	-117.448	Lat/long		1.12			r12 bf15	188		20	laminated and cross-laminated ash	LXL
		12		Valentine et al 2022	Ubehebe Crater	323160	2.1 ka	400009									surge	37.0097	-117.45	Lat/long	Estimated from figure in paper	175	37.0072	-117.466	Lat/long		1.39			r12 bf16	189		20	laminated and cross-laminated ash	LXL
		12		Valentine et al 2022	Ubehebe Crater	323160	2.1 ka	400009									surge	37.0097	-117.45	Lat/long	Estimated from figure in paper	176	37.0213	-117.448	Lat/long		1.3			r12 bf17	190		20	laminated and cross-laminated ash	LXL
		12		Valentine et al 2022	Ubehebe Crater	323160	2.1 ka	400009									surge	37.0097	-117.45	Lat/long	Estimated from figure in paper	177	37.0037	-117.458	Lat/long		0.95			r12 bf18	191		20	laminated and cross-laminated ash	LXL
	https://doi.org/10.1111/j.1365-3091.2011.01226.x	13		Charbonnier and Gertisser 2011	Merapi	263250	2006-06-14	11322		11322	500257	L1M	author				BAF	-7.54	110.446	Lat/long	Volcano summit - GVP lat-long data	178				proximal				CS5 L1M	192		21	massive blocks lapilli and ash with strong clast segregation	mBLAss
		13		Charbonnier and Gertisser 2011	Merapi	263250	2006-06-14	11322		11322	500257	L1M	author				BAF	-7.54	110.446	Lat/long	Volcano summit - GVP lat-long data	179				medial				CS6 L1M	193		21	massive blocks lapilli and ash with strong clast segregation	mBLAss
		13		Charbonnier and Gertisser 2011	Merapi	263250	2006-06-14	11322		11322	500257	L1M	author				BAF	-7.54	110.446	Lat/long	Volcano summit - GVP lat-long data	180				medial				CS7 L1M	194		22	massive blocks lapilli and ash with moderate clast segregation	mBLAms
		13		Charbonnier and Gertisser 2011	Merapi	263250	2006-06-14	11322		11322	500257	L1M	author				BAF	-7.54	110.446	Lat/long	Volcano summit - GVP lat-long data	181				medial				CS9 L1M	195		23	massive blocks lapilli and ash with weak clast segregation	mBLAws
		13		Charbonnier and Gertisser 2011	Merapi	263250	2006-06-14	11322		11322	11322	L1A	author				BAF	-7.54	110.446	Lat/long	Volcano summit - GVP lat-long data	182				proximal	2.3			CS1 L1A	196		21	massive blocks lapilli and ash with strong clast segregation	mBLAss
		13		Charbonnier and Gertisser 2011	Merapi	263250	2006-06-14	11322		11322	11322	L1A	author				BAF	-7.54	110.446	Lat/long	Volcano summit - GVP lat-long data	183				proximal	2.8			CS2 L1A	197		24	massive lapilli and ash	mLA
		13		Charbonnier and Gertisser 2011	Merapi	263250	2006-06-14	11322		11322	11322	L1A	author				BAF	-7.54	110.446	Lat/long	Volcano summit - GVP lat-long data	184				proximal				CS5 L1A	198		21	massive blocks lapilli and ash with strong clast segregation	mBLAss
		13		Charbonnier and Gertisser 2011	Merapi	263250	2006-06-14	11322		11322	11322	L1A	author				BAF	-7.54	110.446	Lat/long	Volcano summit - GVP lat-long data	185				medial				CS6 L1A	199		21	massive blocks lapilli and ash with strong clast segregation	mBLAss
		13		Charbonnier and Gertisser 2011	Merapi	263250	2006-06-14	11322		11322	11322	L1A	author				BAF	-7.54	110.446	Lat/long	Volcano summit - GVP lat-long data	186				medial	4.3			CS9 L1A	200		21	massive blocks lapilli and ash with strong clast segregation	mBLAss
		13		Charbonnier and Gertisser 2011	Merapi	263250	2006-06-14	11322		11322	11322	L1A	author	8	L1A Top	author	BAF	-7.54	110.446	Lat/long	Volcano summit - GVP lat-long data	187				medial				CS11 L1A Top	201		22	massive blocks lapilli and ash with moderate clast segregation	mBLAms
		13		Charbonnier and Gertisser 2011	Merapi	263250	2006-06-14	11322		11322	11322	L1A	author	9	L1A Middle	author	BAF	-7.54	110.446	Lat/long	Volcano summit - GVP lat-long data	188				medial				CS11 L1A Middle	202		22	massive blocks lapilli and ash with moderate clast segregation	mBLAms
		13		Charbonnier and Gertisser 2011	Merapi	263250	2006-06-14	11322		11322	11322	L1A	author	10	L1A Base	author	BAF	-7.54	110.446	Lat/long	Volcano summit - GVP lat-long data	189				medial				CS11 L1A Base	203		22	massive blocks lapilli and ash with moderate clast segregation	mBLAms
		13		Charbonnier and Gertisser 2011	Merapi	263250	2006-06-14	11322		11322	11322	L1A	author				BAF	-7.54	110.446	Lat/long	Volcano summit - GVP lat-long data	190				distal				CS12 L1A	204
		13		Charbonnier and Gertisser 2011	Merapi	263250	2006-06-14	11322		11322	11322	L1A	author				BAF	-7.54	110.446	Lat/long	Volcano summit - GVP lat-long data	191				distal	6			CS13 L1A	205
		13		Charbonnier and Gertisser 2011	Merapi	263250	2006-06-14	11322		11322	11322	L1A	author				BAF	-7.54	110.446	Lat/long	Volcano summit - GVP lat-long data	192				distal	6			CS14 L1A	206		22	massive blocks lapilli and ash with moderate clast segregation	mBLAms
		13		Charbonnier and Gertisser 2011	Merapi	263250	2006-06-14	11322		11322	11322	L1A	author	8	L1A Top	author	BAF	-7.54	110.446	Lat/long	Volcano summit - GVP lat-long data	193				distal				CS16 L1A Top	207		22	massive blocks lapilli and ash with moderate clast segregation	mBLAms
		13		Charbonnier and Gertisser 2011	Merapi	263250	2006-06-14	11322		11322	11322	L1A	author	11	L1A body	author	BAF	-7.54	110.446	Lat/long	Volcano summit - GVP lat-long data	194				distal				CS16 L1A body	208		22	massive blocks lapilli and ash with moderate clast segregation	mBLAms
		13		Charbonnier and Gertisser 2011	Merapi	263250	2006-06-14	11322		11322	11322	L1A	author				BAF	-7.54	110.446	Lat/long	Volcano summit - GVP lat-long data	195				distal	6.7			CS17 L1A	209		23	massive blocks lapilli and ash with weak clast segregation	mBLAws
		13		Charbonnier and Gertisser 2011	Merapi	263250	2006-06-15	11324		11324	11324	L2	author				BAF	-7.54	110.446	Lat/long	Volcano summit - GVP lat-long data	196				medial				CS7 L2	210		23	massive blocks lapilli and ash with weak clast segregation	mBLAws
		13		Charbonnier and Gertisser 2011	Merapi	263250	2006-06-15	11324		11324	11324	L2	author				BAF	-7.54	110.446	Lat/long	Volcano summit - GVP lat-long data	197				proximal	3.5			CS5 L2	211		21	massive blocks lapilli and ash with strong clast segregation	mBLAss
		13		Charbonnier and Gertisser 2011	Merapi	263250	2006-06-15	11325		11325	11325	L3	author				BAF	-7.54	110.446	Lat/long	Volcano summit - GVP lat-long data	198				proximal	3.4			CS4 L3	212		22	massive blocks lapilli and ash with moderate clast segregation	mBLAms
		13		Charbonnier and Gertisser 2011	Merapi	263250	2006-06-15	11326		11326	11326	L4	author				BAF	-7.54	110.446	Lat/long	Volcano summit - GVP lat-long data	199				proximal	3.4			CS4 L4	213		21	massive blocks lapilli and ash with strong clast segregation	mBLAss
		13		Charbonnier and Gertisser 2011	Merapi	263250	2006-06-15	11327		11327	11327	L5	author				BAF	-7.54	110.446	Lat/long	Volcano summit - GVP lat-long data	200				proximal	3.1			CS3 L5	214		23	massive blocks lapilli and ash with weak clast segregation	mBLAws
		13		Charbonnier and Gertisser 2011	Merapi	263250	2006-06-15	11328		11328	11328	L6	author				BAF	-7.54	110.446	Lat/long	Volcano summit - GVP lat-long data	201				proximal	2.8			CS2 L6	215		23	massive blocks lapilli and ash with weak clast segregation	mBLAws
		13		Charbonnier and Gertisser 2011	Merapi	263250	2006-06-15	11328		11328	11328	L6	author				BAF	-7.54	110.446	Lat/long	Volcano summit - GVP lat-long data	202				proximal				CS1 L6	216		22	massive blocks lapilli and ash with moderate clast segregation	mBLAms
	https://doi.org/10.1111/j.1365-3091.2006.00852.x	14		Sulpizio et al 2007	Vesuvius	211020	472 CE	119647	Pollena	119647	316668	LRPF	author				concentrated/dense "PDC"					203								VS5-3-N	217		25	impersistently stratified lapilli	isL
		14		Sulpizio et al 2007	Vesuvius	211020	472 CE	119647	Pollena	119648	316669	NA	author				PDC					204								VS5-1-N	218		26	diffuse stratified lapilli	dsL
		14		Sulpizio et al 2007	Vesuvius	211020	472 CE	119647	Pollena	119649	316669	NA	author				concentrated/dense "PDC"					205								VS6-5-N	219		27	massive lapilli	mL
		14		Sulpizio et al 2007	Vesuvius	211020	472 CE	119647	Pollena	119650	316669	NA	author				PDC					206								VS19-3	220		28	massive coarse ash	mCA
		14		Sulpizio et al 2007	Vesuvius	211020	472 CE	119647	Pollena	119651	316671	Fg	author				PDC					207								VS13-f g	221		29	diffuse stratified lapilli and blocks	dsLB
		14		Sulpizio et al 2007	Vesuvius	211020	472 CE	119647	Pollena	119652	316671	Fg	author				concentrated/dense "PDC"					208								VS19-10	222		30	massive lapilli and blocks	mLB
		14		Sulpizio et al 2007	Vesuvius	211020	472 CE	119647	Pollena	119653	316671	Fg	author				concentrated/dense "PDC"					209								VS20	223		30	massive lapilli and blocks	mLB
		14		Sulpizio et al 2007	Vesuvius	211020	472 CE	119647	Pollena	119654	316673	Fy	author				concentrated/dense "PDC"					210								VS4-8-N	224		32	massive lapilli and ash	mLA
		14		Sulpizio et al 2007	Vesuvius	211020	472 CE	119647	Pollena	119655	316673	Fy	author				concentrated/dense "PDC"					211								VS13-f y	225		32	massive lapilli and ash	mLA
		14		Sulpizio et al 2007	Vesuvius	211020	472 CE	119647	Pollena	119656	316673	Fy	author				concentrated/dense "PDC"					212								VS2004-2	226		32	massive lapilli and ash	mLA
		14		Sulpizio et al 2007	Vesuvius	211020	472 CE	119647	Pollena	119657	316673	Fy	author				concentrated/dense "PDC"					213								VS2004-3	227		32	massive lapilli and ash	mLA
		14		Sulpizio et al 2007	Vesuvius	211020	472 CE	119647	Pollena	119658	316673	Fy	author				concentrated/dense "PDC"					214								VS2004-4	228		32	massive lapilli and ash	mLA
		14		Sulpizio et al 2007	Vesuvius	211020	472 CE	119647	Pollena	119659	316673	Fy	author				concentrated/dense "PDC"					215								VS2004-5	229		32	massive lapilli and ash	mLA
	https://doi.org/10.1007/BF00301143	15		Cole and Scarpati 1993	Campi Flegrei	211010	12 ka	302293	Neapolitan Yellow Tuff	302293							Pyroclastic flow														230		33	Massive valley ponded	MVP
		15		Cole and Scarpati 1993	Campi Flegrei	211010	12 ka	302293	Neapolitan Yellow Tuff	302293							Pyroclastic flow														231		34	Inverse graded	IG
		15		Cole and Scarpati 1993	Campi Flegrei	211010	12 ka	302293	Neapolitan Yellow Tuff	302293							Pyroclastic flow														232		35	Regressive sand wave	RS
		15		Cole and Scarpati 1993	Campi Flegrei	211010	12 ka	302293	Neapolitan Yellow Tuff	302293							Pyroclastic flow														233		36	Stratified	S
		15		Cole and Scarpati 1993	Campi Flegrei	211010	12 ka	302293	Neapolitan Yellow Tuff	302293							Pyroclastic flow														234		37	Coarse stratified	CS
		15		Cole and Scarpati 1993	Campi Flegrei	211010	12 ka	302293	Neapolitan Yellow Tuff	302293							Pyroclastic flow														235		38	Particle aggregate	PA
		15		Cole and Scarpati 1993	Campi Flegrei	211010	12 ka	302293	Neapolitan Yellow Tuff	302293							Pyroclastic flow														236		39	Vesicular ash	VA
	https://doi.org/10.1016/j.jvolgeores.2017.09.025	16		Macorps et al 2018	Colima	341040	2015-07-11	301646		301646	500040	VC2	author				BAF	19.514	-103.62	Lat/long	Volcano summit - GVP lat-long data	216				proximal	3.5			Mont1 VC2	237		40	massive blocks lapilli and ash with moderate clast segregation	mBLAms
		16		Macorps et al 2018	Colima	341040	2015-07-11	301646		301646	500041	VC1	author				BAF	19.514	-103.62	Lat/long	Volcano summit - GVP lat-long data	217				proximal	3.5			Mont1 VC1	238		40	massive blocks lapilli and ash with moderate clast segregation	mBLAms
		16		Macorps et al 2018	Colima	341040	2015-07-11	301646		301646	500042	VC3	author				BAF	19.514	-103.62	Lat/long	Volcano summit - GVP lat-long data	218				medial	4.4			Mont2 VC3	239		41	massive blocks lapilli and ash with weak clast segregation	mBLAws
		16		Macorps et al 2018	Colima	341040	2015-07-11	301646		301646	500040	VC2	author				BAF	19.514	-103.62	Lat/long	Volcano summit - GVP lat-long data	219				medial	4.4			Mont2 VC2	240		40	massive blocks lapilli and ash with moderate clast segregation	mBLAms
		16		Macorps et al 2018	Colima	341040	2015-07-11	301646		301646	500041	VC1	author				BAF	19.514	-103.62	Lat/long	Volcano summit - GVP lat-long data	220				medial	4.4			Mont2 VC1	241		40	massive blocks lapilli and ash with moderate clast segregation	mBLAms
		16		Macorps et al 2018	Colima	341040	2015-07-11	301646		301646	500042	VC3	author				BAF	19.514	-103.62	Lat/long	Volcano summit - GVP lat-long data	221				medial	6.2			Mont3 VC3	242		41	massive blocks lapilli and ash with weak clast segregation	mBLAws
		16		Macorps et al 2018	Colima	341040	2015-07-11	301646		301646	500040	VC2	author				BAF	19.514	-103.62	Lat/long	Volcano summit - GVP lat-long data	222				medial	6.2			Mont3 VC2	243		41	massive blocks lapilli and ash with weak clast segregation	mBLAws
		16		Macorps et al 2018	Colima	341040	2015-07-11	301646		301646	500041	VC1	author				BAF	19.514	-103.62	Lat/long	Volcano summit - GVP lat-long data	223				medial	6.2			Mont3 VC1	244		40	massive blocks lapilli and ash with moderate clast segregation	mBLAms
		16		Macorps et al 2018	Colima	341040	2015-07-11	301646		301646	500042	VC3	author				BAF	19.514	-103.62	Lat/long	Volcano summit - GVP lat-long data	224				distal	6.9			Mont4 VC3	245		41	massive blocks lapilli and ash with weak clast segregation	mBLAws
		16		Macorps et al 2018	Colima	341040	2015-07-11	301646		301646	500040	VC2	author				BAF	19.514	-103.62	Lat/long	Volcano summit - GVP lat-long data	225				distal	6.9			Mont4 VC2	246		41	massive blocks lapilli and ash with weak clast segregation	mBLAws
		16		Macorps et al 2018	Colima	341040	2015-07-11	301646		301646	500041	VC1	author				BAF	19.514	-103.62	Lat/long	Volcano summit - GVP lat-long data	226				distal	6.9			Mont4 VC1	247		41	massive blocks lapilli and ash with weak clast segregation	mBLAws
		16		Macorps et al 2018	Colima	341040	2015-07-11	301646		301646	500040	VC2	author				BAF	19.514	-103.62	Lat/long	Volcano summit - GVP lat-long data	227				distal	7.2			Mont5 VC2	248		41	massive blocks lapilli and ash with weak clast segregation	mBLAws
		16		Macorps et al 2018	Colima	341040	2015-07-11	301646		301646	500040	VC2	author				BAF	19.514	-103.62	Lat/long	Volcano summit - GVP lat-long data	228				distal	7.4			Mont6 VC2	249		41	massive blocks lapilli and ash with weak clast segregation	mBLAws
		16		Macorps et al 2018	Colima	341040	2015-07-11	301646		301646	500040	VC2	author				BAF	19.514	-103.62	Lat/long	Volcano summit - GVP lat-long data	229				distal	7.8			Mont7 VC2	250		41	massive blocks lapilli and ash with weak clast segregation	mBLAws
		16		Macorps et al 2018	Colima	341040	2015-07-11	301646		301646	500040	VC2	author				BAF	19.514	-103.62	Lat/long	Volcano summit - GVP lat-long data	230				distal	8.3			Mont8 VC2	251		41	massive blocks lapilli and ash with weak clast segregation	mBLAws
		16		Macorps et al 2018	Colima	341040	2015-07-11	301646		301646	500040	VC2	author				BAF	19.514	-103.62	Lat/long	Volcano summit - GVP lat-long data	231				distal	9.2			Mont9 VC2	252		42	massive lapilli and ash	mLA
		16		Macorps et al 2018	Colima	341040	2015-07-11	301646		301646	500046	OB3	author				BAF	19.514	-103.62	Lat/long	Volcano summit - GVP lat-long data	232				proximal	4			IN1 OB3	253		41	massive blocks lapilli and ash with weak clast segregation	mBLAws
		16		Macorps et al 2018	Colima	341040	2015-07-11	301646		301646	500045	OB2	author				BAF	19.514	-103.62	Lat/long	Volcano summit - GVP lat-long data	233				proximal	4			IN1 OB2	254		40	massive blocks lapilli and ash with moderate clast segregation	mBLAms
		16		Macorps et al 2018	Colima	341040	2015-07-11	301646		301646	500044	OB1	author				BAF	19.514	-103.62	Lat/long	Volcano summit - GVP lat-long data	234				proximal	4			IN1 OB1	255		42	massive lapilli and ash	mLA
		16		Macorps et al 2018	Colima	341040	2015-07-11	301646		301646	500046	OB3	author				BAF	19.514	-103.62	Lat/long	Volcano summit - GVP lat-long data	235				medial	4.9			SA1 OB3	256		40	massive blocks lapilli and ash with moderate clast segregation	mBLAms
		16		Macorps et al 2018	Colima	341040	2015-07-11	301646		301646	500045	OB2	author				BAF	19.514	-103.62	Lat/long	Volcano summit - GVP lat-long data	236				medial	5.9			SA2 OB2	257		40	massive blocks lapilli and ash with moderate clast segregation	mBLAms
		16		Macorps et al 2018	Colima	341040	2015-07-11	301646		301646	500045	OB2	author				BAF	19.514	-103.62	Lat/long	Volcano summit - GVP lat-long data	237				distal	8			Mont-E1 OB2	258		40	massive blocks lapilli and ash with moderate clast segregation	mBLAms
		16		Macorps et al 2018	Colima	341040	2015-07-11	301646		301646	500045	OB2	author				BAF	19.514	-103.62	Lat/long	Volcano summit - GVP lat-long data	238				distal	8.2			Mont-E2 OB2	259		40	massive blocks lapilli and ash with moderate clast segregation	mBLAms
	https://doi.org/10.1007/s00445-015-0985-0	17		Scarpati et al 2015	Campi Flegrei	211010	39 ka	302295	Campanian ignimbrite	302295	500050	GL	author				dilute					239					47		Roccamonfina	1 Roccamonfina	260
		17		Scarpati et al 2015	Campi Flegrei	211010	39 ka	302295	Campanian ignimbrite	302295	500050	GL	author				dilute					240					33		Mondragone	2 Mondragone	261
		17		Scarpati et al 2015	Campi Flegrei	211010	39 ka	302295	Campanian ignimbrite	302295	500050	GL	author				dilute					241					35		Casella	3 Casella	262
		17		Scarpati et al 2015	Campi Flegrei	211010	39 ka	302295	Campanian ignimbrite	302295	500050	GL	author				dilute					242					54		SanLorenzello	4 SanLorenzello	263
		17		Scarpati et al 2015	Campi Flegrei	211010	39 ka	302295	Campanian ignimbrite	302295	500050	GL	author				dilute					243					37		S.AgatadeiGoti	5 S.AgatadeiGoti	264
		17		Scarpati et al 2015	Campi Flegrei	211010	39 ka	302295	Campanian ignimbrite	302295	500050	GL	author				dilute					244					40		Moiano	6 Moiano	265
		17		Scarpati et al 2015	Campi Flegrei	211010	39 ka	302295	Campanian ignimbrite	302295	500050	GL	author				dilute					245					53		Altavilla	7 Altavilla	266
		17		Scarpati et al 2015	Campi Flegrei	211010	39 ka	302295	Campanian ignimbrite	302295	500050	GL	author				dilute					246					53		Altavilla	8 Altavilla	267
		17		Scarpati et al 2015	Campi Flegrei	211010	39 ka	302295	Campanian ignimbrite	302295	500050	GL	author				dilute					247					53		Altavilla	9 Altavilla	268
		17		Scarpati et al 2015	Campi Flegrei	211010	39 ka	302295	Campanian ignimbrite	302295	500050	GL	author				dilute					248					71		SanMango	10 SanMango	269
		17		Scarpati et al 2015	Campi Flegrei	211010	39 ka	302295	Campanian ignimbrite	302295	500050	GL	author				dilute					249					48		AcquaFidia	11 AcquaFidia	270
		17		Scarpati et al 2015	Campi Flegrei	211010	39 ka	302295	Campanian ignimbrite	302295	500050	GL	author				dilute					250					42		Visciano	12 Visciano	271
		17		Scarpati et al 2015	Campi Flegrei	211010	39 ka	302295	Campanian ignimbrite	302295	500050	GL	author				dilute					251					45		CastelSanGiorgio	13 CastelSanGiorgio	272
		17		Scarpati et al 2015	Campi Flegrei	211010	39 ka	302295	Campanian ignimbrite	302295	500050	GL	author				dilute					252					57		Penta	14 Penta	273
		17		Scarpati et al 2015	Campi Flegrei	211010	39 ka	302295	Campanian ignimbrite	302295	500050	GL	author				dilute					253					47		Paterno	15 Paterno	274
		17		Scarpati et al 2015	Campi Flegrei	211010	39 ka	302295	Campanian ignimbrite	302295	500050	GL	author				dilute					254					36		Cesarano	16 Cesarano	275
	https://doi.org/10.1016/j.jvolgeores.2006.12.003	18		Lube et al 2007	Ngauruhoe (Tongariro)	241080	1975-02-19	103116		103116	500055	Unit 2 S2	author	12	Whole unit	assigned	concentrated/dense "PDC"	-39.156	175.63	Lat/long	Volcano summit - GVP lat-long data										276
		18		Lube et al 2007	Ngauruhoe (Tongariro)	241080	1975-02-19	103116		103116	500055	Unit 2 S2	author	13	Zone 1 basal	author	concentrated/dense "PDC"	-39.156	175.63	Lat/long	Volcano summit - GVP lat-long data	255					0.916			z1b 916	277
		18		Lube et al 2007	Ngauruhoe (Tongariro)	241080	1975-02-19	103116		103116	500055	Unit 2 S2	author	14	Zone 2 middle	author	concentrated/dense "PDC"	-39.156	175.63	Lat/long	Volcano summit - GVP lat-long data	256					0.916			z2m 916	278
		18		Lube et al 2007	Ngauruhoe (Tongariro)	241080	1975-02-19	103116		103116	500055	Unit 2 S2	author	13	Zone 1 basal	author	concentrated/dense "PDC"	-39.156	175.63	Lat/long	Volcano summit - GVP lat-long data	257					1.25			z1b 1250	279
		18		Lube et al 2007	Ngauruhoe (Tongariro)	241080	1975-02-19	103116		103116	500055	Unit 2 S2	author	14	Zone 2 middle	author	concentrated/dense "PDC"	-39.156	175.63	Lat/long	Volcano summit - GVP lat-long data	258					1.25			z2m 1250	280
		18		Lube et al 2007	Ngauruhoe (Tongariro)	241080	1975-02-19	103116		103116	500055	Unit 2 S2	author	13	Zone 1 basal	author	concentrated/dense "PDC"	-39.156	175.63	Lat/long	Volcano summit - GVP lat-long data	259					1.402			z1b 1402	281
		18		Lube et al 2007	Ngauruhoe (Tongariro)	241080	1975-02-19	103116		103116	500055	Unit 2 S2	author	14	Zone 2 middle	author	concentrated/dense "PDC"	-39.156	175.63	Lat/long	Volcano summit - GVP lat-long data	260					1.402			z2m 1402	282
		18		Lube et al 2007	Ngauruhoe (Tongariro)	241080	1975-02-19	103116		103116	500055	Unit 2 S2	author	13	Zone 1 basal	author	concentrated/dense "PDC"	-39.156	175.63	Lat/long	Volcano summit - GVP lat-long data	261					1.462			z1b 1462	283
		18		Lube et al 2007	Ngauruhoe (Tongariro)	241080	1975-02-19	103116		103116	500055	Unit 2 S2	author	14	Zone 2 middle	author	concentrated/dense "PDC"	-39.156	175.63	Lat/long	Volcano summit - GVP lat-long data	262					1.462			z2m 1462	284
		18		Lube et al 2007	Ngauruhoe (Tongariro)	241080	1975-02-19	103116		103116	500055	Unit 2 S2	author	13	Zone 1 basal	author	concentrated/dense "PDC"	-39.156	175.63	Lat/long	Volcano summit - GVP lat-long data	263					1.501			z1b 1501	285
		18		Lube et al 2007	Ngauruhoe (Tongariro)	241080	1975-02-19	103116		103116	500055	Unit 2 S2	author	14	Zone 2 middle	author	concentrated/dense "PDC"	-39.156	175.63	Lat/long	Volcano summit - GVP lat-long data	264					1.501			z2m 1501	286
		18		Lube et al 2007	Ngauruhoe (Tongariro)	241080	1975-02-19	103116		103116	500055	Unit 2 S2	author	13	Zone 1 basal	author	concentrated/dense "PDC"	-39.156	175.63	Lat/long	Volcano summit - GVP lat-long data	265					1.524			z1b1524	287
		18		Lube et al 2007	Ngauruhoe (Tongariro)	241080	1975-02-19	103116		103116	500055	Unit 2 S2	author	14	Zone 2 middle	author	concentrated/dense "PDC"	-39.156	175.63	Lat/long	Volcano summit - GVP lat-long data	266					1.524			z2m 1524	288
		18		Lube et al 2007	Ngauruhoe (Tongariro)	241080	1975-02-19	103116		103116	500055	Unit 2 S2	author	13	Zone 1 basal	author	concentrated/dense "PDC"	-39.156	175.63	Lat/long	Volcano summit - GVP lat-long data	267					1.537			z1b 1537	289
		18		Lube et al 2007	Ngauruhoe (Tongariro)	241080	1975-02-19	103116		103116	500055	Unit 2 S2	author	14	Zone 2 middle	author	concentrated/dense "PDC"	-39.156	175.63	Lat/long	Volcano summit - GVP lat-long data	268					1.537			z2m 1537	290
	https://pubs.usgs.gov/pinatubo/wescott/	19		Scott et al 1996	Pinatubo	273083	1991-06-15	303518		303518	500058	Massive pumiceous	author				Pyroclastic flow					269				distal				27	291
		19		Scott et al 1996	Pinatubo	273083	1991-06-15	303518		303518	500058	Massive pumiceous	author				Pyroclastic flow					270				distal				5	292
		19		Scott et al 1996	Pinatubo	273083	1991-06-15	303518		303518	500058	Massive pumiceous	author				Pyroclastic flow					271				distal				12	293
		19		Scott et al 1996	Pinatubo	273083	1991-06-15	303518		303518	500058	Massive pumiceous	author				Pyroclastic flow					272				medial				21	294
		19		Scott et al 1996	Pinatubo	273083	1991-06-15	303518		303518	500058	Massive pumiceous	author				Pyroclastic flow					273				distal				6	295
		19		Scott et al 1996	Pinatubo	273083	1991-06-15	303518		303518	500058	Massive pumiceous	author				Pyroclastic flow					274				medial				22	296
		19		Scott et al 1996	Pinatubo	273083	1991-06-15	303518		303518	500058	Massive pumiceous	author				Pyroclastic flow					275				medial				1	297
		19		Scott et al 1996	Pinatubo	273083	1991-06-15	303518		303518	500059	Lithic rich	author				Pyroclastic flow					276				medial				1B	298
		19		Scott et al 1996	Pinatubo	273083	1991-06-15	303518		303518	500058	Massive pumiceous	author				Pyroclastic flow					277				medial				1A	299
		19		Scott et al 1996	Pinatubo	273083	1991-06-15	303518		303518	500058	Massive pumiceous	author				Pyroclastic flow					278				distal				17	300
		19		Scott et al 1996	Pinatubo	273083	1991-06-15	303518		303518	500058	Massive pumiceous	author				Pyroclastic flow					279				distal				12A	301
		19		Scott et al 1996	Pinatubo	273083	1991-06-15	303518		303518	500058	Massive pumiceous	author				Pyroclastic flow					280				distal				12F	302
		19		Scott et al 1996	Pinatubo	273083	1991-06-15	303518		303518	500058	Massive pumiceous	author				Pyroclastic flow					281				distal				12B	303
		19		Scott et al 1996	Pinatubo	273083	1991-06-15	303518		303518	500058	Massive pumiceous	author				Pyroclastic flow					282				medial				23	304
		19		Scott et al 1996	Pinatubo	273083	1991-06-15	303518		303518	500060	Stratified pumiceous	author				Pyroclastic flow					283				medial				11D	305
		19		Scott et al 1996	Pinatubo	273083	1991-06-15	303518		303518	500060	Stratified pumiceous	author				Pyroclastic flow					284				medial				11B	306
		19		Scott et al 1996	Pinatubo	273083	1991-06-15	303518		303518	500060	Stratified pumiceous	author				Pyroclastic flow					285				medial				11A	307
		19		Scott et al 1996	Pinatubo	273083	1991-06-15	303518		303518	500060	Stratified pumiceous	author				Pyroclastic flow					286				medial				11C	308
		19		Scott et al 1996	Pinatubo	273083	1991-06-15	303518		303518	500058	Massive pumiceous	author				Pyroclastic flow					287				medial				24	309
		19		Scott et al 1996	Pinatubo	273083	1991-06-15	303518		303518	500058	Massive pumiceous	author				Pyroclastic flow					288				medial				9	310
		19		Scott et al 1996	Pinatubo	273083	1991-06-15	303518		303518	500058	Massive pumiceous	author				Pyroclastic flow					289				medial				16	311
	https://doi.org/10.1007/s004450100163	20		Dellino et al 2001	Campi Flegrei	211010	4.1 ka	135108	Agnano-Monte Spina	135108	316423	E1	author				PDC														312		43	Lithofacies 3	L3
		20		Dellino et al 2001	Campi Flegrei	211010	4.1 ka	135108	Agnano-Monte Spina	135108	316419	A2	author				PDC														313		44	Lithofacies 3	L3
		20		Dellino et al 2001	Campi Flegrei	211010	4.1 ka	135108	Agnano-Monte Spina	135108	316419	A2	author				surge														314		45	Lithofacies 5	L5
		20		Dellino et al 2001	Campi Flegrei	211010	4.1 ka	135108	Agnano-Monte Spina	135108	316420	B2	author				dilute														315		46	Lithofacies 4	L4
		20		Dellino et al 2001	Campi Flegrei	211010	4.1 ka	135108	Agnano-Monte Spina	135108	316421	D2	author																		316		47	Lithofacies 2	L2
		20		Dellino et al 2001	Campi Flegrei	211010	4.1 ka	135108	Agnano-Monte Spina	135108	316421	D2	author				PDC														317		43	Lithofacies 3	L3
		20		Dellino et al 2001	Campi Flegrei	211010	4.1 ka	135108	Agnano-Monte Spina	135108	316421	D2	author				surge														318		45	Lithofacies 5	L5
	https://doi.org/10.1016/0377-0273(82)90056-7	21		Fisher and Heiken 1982	Pelée	360120	1902-05-08	301824		301824	500302	S1	author	15	S1Top	author	surge					290								61	319
		21		Fisher and Heiken 1982	Pelée	360120	1902-05-08	301824		301824	500302	S1	author	16	S1Base	author	surge					291								60	320
		21		Fisher and Heiken 1982	Pelée	360120	1902-05-08	301824		301824	500303	1	author	17	1Top	author	BAF					292								59	321
		21		Fisher and Heiken 1982	Pelée	360120	1902-05-08	301824		301824	500303	1	author	17	1Top	author	BAF					293								36	322
		21		Fisher and Heiken 1982	Pelée	360120	1902-05-08	301824		301824	500302	S1	author	15	S1Top	author	surge					294								54	323
		21		Fisher and Heiken 1982	Pelée	360120	1902-05-08	301824		301824	500302	S1	author	16	S1Base	author	surge					295								55	324
		21		Fisher and Heiken 1982	Pelée	360120	1902-05-08	301824		301824	500303	1	author	17	1Top	author	BAF					296								56	325
		21		Fisher and Heiken 1982	Pelée	360120	1902-05-08	301824		301824	500302	S1	author	15	S1Top	author	surge					297								76	326
		21		Fisher and Heiken 1982	Pelée	360120	1902-05-08	301824		301824	500302	S1	author	16	S1Base	author	surge					298								75	327
		21		Fisher and Heiken 1982	Pelée	360120	1902-05-08	301824		301824	500302	S1	author	15	S1Top	author	surge					299								88	328
		21		Fisher and Heiken 1982	Pelée	360120	1902-05-08	301824		301824	500302	S1	author	16	S1Base	author	surge					300								86	329
		21		Fisher and Heiken 1982	Pelée	360120	1902-05-08	301824		301824	500303	1	author	17	1Top	author	BAF					301								85	330
		21		Fisher and Heiken 1982	Pelée	360120	1902-05-08	301824		301824	500303	1	author	18	1Base	author	BAF					302								84	331
		21		Fisher and Heiken 1982	Pelée	360120	1902-05-08	301824		301824	500302	S1	author	15	S1Top	author	surge					303								7	332
		21		Fisher and Heiken 1982	Pelée	360120	1902-05-08	301824		301824	500302	S1	author	16	S1Base	author	surge					304								6	333
		21		Fisher and Heiken 1982	Pelée	360120	1902-05-08	301824		301824	500302	S1	author	19	S1 Composite	author	surge					305								26	334
		21		Fisher and Heiken 1982	Pelée	360120	1902-05-08	301824		301824	500303	1	author	17	1Top	author	BAF					306								28	335
		21		Fisher and Heiken 1982	Pelée	360120	1902-05-08	301824		301824	500302	S1	author	15	S1Top	author	surge					307								79	336
		21		Fisher and Heiken 1982	Pelée	360120	1902-05-08	301824		301824	500303	1	author	17	1Top	author	BAF					308								82	337
	https://doi.org/10.1007/s00445-023-01697-2	22		Lacombe et al 2024	Dziani (Mayotte)	233005		400010									dilute	-12.7706	45.2877	Lat/long	Estimated from figure in paper	309	-12.7643	45.2813	Lat/long					MAY190405-3	338		46	cross stratified ash and lapilli	xsAL
		22		Lacombe et al 2024	Dziani (Mayotte)	233005		400010									dilute	-12.7706	45.2877	Lat/long	Estimated from figure in paper	310	-12.7635	45.2818	Lat/long					MAY190405-6	339		47	massive ash lapilli and blocks	mALB
		22		Lacombe et al 2024	Dziani (Mayotte)	233005		400010									dilute	-12.7706	45.2877	Lat/long	Estimated from figure in paper	311	-12.7635	45.2818	Lat/long					MAY190405-7	340		48	laminated coarse and fine ash	lamCFA
		22		Lacombe et al 2024	Dziani (Mayotte)	233005		400010									dilute	-12.7706	45.2877	Lat/long	Estimated from figure in paper	312	-12.7607	45.2837	Lat/long					MAY210715_4	341		48	laminated coarse and fine ash	lamCFA
		22		Lacombe et al 2024	Dziani (Mayotte)	233005		400010									dilute	-12.7706	45.2877	Lat/long	Estimated from figure in paper	313	-12.7607	45.2837	Lat/long					MAY210715_5	342		48	laminated coarse and fine ash	lamCFA
		22		Lacombe et al 2024	Dziani (Mayotte)	233005		400010									dilute	-12.7706	45.2877	Lat/long	Estimated from figure in paper	314	-12.7597	45.2843	Lat/long					MAY210715_10	343		48	laminated coarse and fine ash	lamCFA
	https://doi.org/10.1007/BF01245474	23		Sigurdsson et al 1987	El Chichón	341120	1982-04-04	220378		220378	500065	S1	author				surge	17.36	-93.228	Lat/long	Volcano summit - GVP lat-long data	315					5.9			S1EC207	344
		23		Sigurdsson et al 1987	El Chichón	341120	1982-04-04	220378		220378	500065	S1	author				surge	17.36	-93.228	Lat/long	Volcano summit - GVP lat-long data	316					7.5			S1EC193	345
		23		Sigurdsson et al 1987	El Chichón	341120	1982-04-04	220378		220378	500065	S1	author				surge	17.36	-93.228	Lat/long	Volcano summit - GVP lat-long data	317					8.2			S1EC206	346
		23		Sigurdsson et al 1987	El Chichón	341120	1982-04-04	220378		220378	500066	S2	author				surge	17.36	-93.228	Lat/long	Volcano summit - GVP lat-long data	318					3.5			S2EC160	347
		23		Sigurdsson et al 1987	El Chichón	341120	1982-04-04	220378		220378	500066	S2	author				surge	17.36	-93.228	Lat/long	Volcano summit - GVP lat-long data	319					4.8			S2EC69	348
		23		Sigurdsson et al 1987	El Chichón	341120	1982-04-04	220378		220378	500066	S2	author				surge	17.36	-93.228	Lat/long	Volcano summit - GVP lat-long data	320					4.8			S2EC70	349
		23		Sigurdsson et al 1987	El Chichón	341120	1982-04-04	220378		220378	500066	S2	author				surge	17.36	-93.228	Lat/long	Volcano summit - GVP lat-long data	321					5			S2EC102	350
		23		Sigurdsson et al 1987	El Chichón	341120	1982-04-04	220378		220378	500066	S2	author				surge	17.36	-93.228	Lat/long	Volcano summit - GVP lat-long data	322					6.3			S2EC62	351
		23		Sigurdsson et al 1987	El Chichón	341120	1982-04-04	220378		220378	500066	S2	author				surge	17.36	-93.228	Lat/long	Volcano summit - GVP lat-long data	323					6.3			S2EC63	352
		23		Sigurdsson et al 1987	El Chichón	341120	1982-04-04	220378		220378	500065	S1	author				surge	17.36	-93.228	Lat/long	Volcano summit - GVP lat-long data	324					1.75			S1-ML1	353
		23		Sigurdsson et al 1987	El Chichón	341120	1982-04-04	220378		220378	500065	S1	author				surge	17.36	-93.228	Lat/long	Volcano summit - GVP lat-long data	325					2.71			S1-ML2	354
		23		Sigurdsson et al 1987	El Chichón	341120	1982-04-04	220378		220378	500065	S1	author				surge	17.36	-93.228	Lat/long	Volcano summit - GVP lat-long data	326					4.09			S1-ML3	355
		23		Sigurdsson et al 1987	El Chichón	341120	1982-04-04	220378		220378	500065	S1	author				surge	17.36	-93.228	Lat/long	Volcano summit - GVP lat-long data	327					4.36			S1-ML4	356
		23		Sigurdsson et al 1987	El Chichón	341120	1982-04-04	220378		220378	500065	S1	author				surge	17.36	-93.228	Lat/long	Volcano summit - GVP lat-long data	328					3.77			S1-ML5	357
		23		Sigurdsson et al 1987	El Chichón	341120	1982-04-04	220378		220378	500065	S1	author				surge	17.36	-93.228	Lat/long	Volcano summit - GVP lat-long data	329					3.86			S1-ML6	358
		23		Sigurdsson et al 1987	El Chichón	341120	1982-04-04	220378		220378	500065	S1	author				surge	17.36	-93.228	Lat/long	Volcano summit - GVP lat-long data	330					4.16			S1-ML7	359
		23		Sigurdsson et al 1987	El Chichón	341120	1982-04-04	220378		220378	500065	S1	author				surge	17.36	-93.228	Lat/long	Volcano summit - GVP lat-long data	331					4.55			S1-ML8	360
		23		Sigurdsson et al 1987	El Chichón	341120	1982-04-04	220378		220378	500065	S1	author				surge	17.36	-93.228	Lat/long	Volcano summit - GVP lat-long data	332					4.51			S1-ML9	361
		23		Sigurdsson et al 1987	El Chichón	341120	1982-04-04	220378		220378	500065	S1	author				surge	17.36	-93.228	Lat/long	Volcano summit - GVP lat-long data	333					4.45			S1-ML10	362
		23		Sigurdsson et al 1987	El Chichón	341120	1982-04-04	220378		220378	500065	S1	author				surge	17.36	-93.228	Lat/long	Volcano summit - GVP lat-long data	334					4.6			S1-ML11	363
		23		Sigurdsson et al 1987	El Chichón	341120	1982-04-04	220378		220378	500065	S1	author				surge	17.36	-93.228	Lat/long	Volcano summit - GVP lat-long data	335					5.1			S1-ML12	364
		23		Sigurdsson et al 1987	El Chichón	341120	1982-04-04	220378		220378	500065	S1	author				surge	17.36	-93.228	Lat/long	Volcano summit - GVP lat-long data	336					6.04			S1-ML13	365
		23		Sigurdsson et al 1987	El Chichón	341120	1982-04-04	220378		220378	500065	S1	author				surge	17.36	-93.228	Lat/long	Volcano summit - GVP lat-long data	337					6.65			S1-ML14	366
		23		Sigurdsson et al 1987	El Chichón	341120	1982-04-04	220378		220378	500065	S1	author				surge	17.36	-93.228	Lat/long	Volcano summit - GVP lat-long data	338					6.67			S1-ML15	367
		23		Sigurdsson et al 1987	El Chichón	341120	1982-04-04	220378		220378	500065	S1	author				surge	17.36	-93.228	Lat/long	Volcano summit - GVP lat-long data	339					8.5			S1-ML16	368
		23		Sigurdsson et al 1987	El Chichón	341120	1982-04-04	220378		220378	500065	S1	author				surge	17.36	-93.228	Lat/long	Volcano summit - GVP lat-long data	340					4.01			S1-ML17	369
		23		Sigurdsson et al 1987	El Chichón	341120	1982-04-04	220378		220378	500065	S1	author				surge	17.36	-93.228	Lat/long	Volcano summit - GVP lat-long data	341					4.35			S1-ML18	370
		23		Sigurdsson et al 1987	El Chichón	341120	1982-04-04	220378		220378	500065	S1	author				surge	17.36	-93.228	Lat/long	Volcano summit - GVP lat-long data	342					4.47			S1-ML19	371
		23		Sigurdsson et al 1987	El Chichón	341120	1982-04-04	220378		220378	500065	S1	author				surge	17.36	-93.228	Lat/long	Volcano summit - GVP lat-long data	343					4.59			S1-ML20	372
		23		Sigurdsson et al 1987	El Chichón	341120	1982-04-04	220378		220378	500065	S1	author				surge	17.36	-93.228	Lat/long	Volcano summit - GVP lat-long data	344					4.65			S1-ML21	373
		23		Sigurdsson et al 1987	El Chichón	341120	1982-04-04	220378		220378	500065	S1	author				surge	17.36	-93.228	Lat/long	Volcano summit - GVP lat-long data	345					4.7			S1-ML22	374
		23		Sigurdsson et al 1987	El Chichón	341120	1982-04-04	220378		220378	500065	S1	author				surge	17.36	-93.228	Lat/long	Volcano summit - GVP lat-long data	346					4.95			S1-ML23	375
		23		Sigurdsson et al 1987	El Chichón	341120	1982-04-04	220378		220378	500065	S1	author				surge	17.36	-93.228	Lat/long	Volcano summit - GVP lat-long data	347					5.21			S1-ML24	376
		23		Sigurdsson et al 1987	El Chichón	341120	1982-04-04	220378		220378	500065	S1	author				surge	17.36	-93.228	Lat/long	Volcano summit - GVP lat-long data	348					5.21			S1-ML25	377
		23		Sigurdsson et al 1987	El Chichón	341120	1982-04-04	220378		220378	500065	S1	author				surge	17.36	-93.228	Lat/long	Volcano summit - GVP lat-long data	349					5.21			S1-ML26	378
		23		Sigurdsson et al 1987	El Chichón	341120	1982-04-04	220378		220378	500065	S1	author				surge	17.36	-93.228	Lat/long	Volcano summit - GVP lat-long data	350					5.3			S1-ML27	379
		23		Sigurdsson et al 1987	El Chichón	341120	1982-04-04	220378		220378	500065	S1	author				surge	17.36	-93.228	Lat/long	Volcano summit - GVP lat-long data	351					5.75			S1-ML28	380
		23		Sigurdsson et al 1987	El Chichón	341120	1982-04-04	220378		220378	500065	S1	author				surge	17.36	-93.228	Lat/long	Volcano summit - GVP lat-long data	352					5.75			S1-ML29	381
		23		Sigurdsson et al 1987	El Chichón	341120	1982-04-04	220378		220378	500065	S1	author				surge	17.36	-93.228	Lat/long	Volcano summit - GVP lat-long data	353					5.46			S1-ML30	382
		23		Sigurdsson et al 1987	El Chichón	341120	1982-04-04	220378		220378	500065	S1	author				surge	17.36	-93.228	Lat/long	Volcano summit - GVP lat-long data	354					6.19			S1-ML31	383
		23		Sigurdsson et al 1987	El Chichón	341120	1982-04-04	220378		220378	500065	S1	author				surge	17.36	-93.228	Lat/long	Volcano summit - GVP lat-long data	355					6.55			S1-ML32	384
		23		Sigurdsson et al 1987	El Chichón	341120	1982-04-04	220378		220378	500065	S1	author				surge	17.36	-93.228	Lat/long	Volcano summit - GVP lat-long data	356					6.31			S1-ML33	385
		23		Sigurdsson et al 1987	El Chichón	341120	1982-04-04	220378		220378	500066	S2	author				surge	17.36	-93.228	Lat/long	Volcano summit - GVP lat-long data	357					1.96			S2-ML1	386
		23		Sigurdsson et al 1987	El Chichón	341120	1982-04-04	220378		220378	500066	S2	author				surge	17.36	-93.228	Lat/long	Volcano summit - GVP lat-long data	358					3.61			S2-ML2	387
		23		Sigurdsson et al 1987	El Chichón	341120	1982-04-04	220378		220378	500066	S2	author				surge	17.36	-93.228	Lat/long	Volcano summit - GVP lat-long data	359					4			S2-ML3	388
		23		Sigurdsson et al 1987	El Chichón	341120	1982-04-04	220378		220378	500066	S2	author				surge	17.36	-93.228	Lat/long	Volcano summit - GVP lat-long data	360					4			S2-ML4	389
		23		Sigurdsson et al 1987	El Chichón	341120	1982-04-04	220378		220378	500066	S2	author				surge	17.36	-93.228	Lat/long	Volcano summit - GVP lat-long data	361					4.15			S2-ML5	390
		23		Sigurdsson et al 1987	El Chichón	341120	1982-04-04	220378		220378	500066	S2	author				surge	17.36	-93.228	Lat/long	Volcano summit - GVP lat-long data	362					4.44			S2-ML6	391
		23		Sigurdsson et al 1987	El Chichón	341120	1982-04-04	220378		220378	500066	S2	author				surge	17.36	-93.228	Lat/long	Volcano summit - GVP lat-long data	363					4.37			S2-ML7	392
		23		Sigurdsson et al 1987	El Chichón	341120	1982-04-04	220378		220378	500066	S2	author				surge	17.36	-93.228	Lat/long	Volcano summit - GVP lat-long data	364					4.55			S2-ML8	393
		23		Sigurdsson et al 1987	El Chichón	341120	1982-04-04	220378		220378	500066	S2	author				surge	17.36	-93.228	Lat/long	Volcano summit - GVP lat-long data	365					4.36			S2-ML9	394
		23		Sigurdsson et al 1987	El Chichón	341120	1982-04-04	220378		220378	500066	S2	author				surge	17.36	-93.228	Lat/long	Volcano summit - GVP lat-long data	366					4.51			S2-ML10	395
		23		Sigurdsson et al 1987	El Chichón	341120	1982-04-04	220378		220378	500066	S2	author				surge	17.36	-93.228	Lat/long	Volcano summit - GVP lat-long data	367					4.45			S2-ML11	396
		23		Sigurdsson et al 1987	El Chichón	341120	1982-04-04	220378		220378	500066	S2	author				surge	17.36	-93.228	Lat/long	Volcano summit - GVP lat-long data	368					4.6			S2-ML12	397
		23		Sigurdsson et al 1987	El Chichón	341120	1982-04-04	220378		220378	500066	S2	author				surge	17.36	-93.228	Lat/long	Volcano summit - GVP lat-long data	369					4.7			S2-ML13	398
		23		Sigurdsson et al 1987	El Chichón	341120	1982-04-04	220378		220378	500066	S2	author				surge	17.36	-93.228	Lat/long	Volcano summit - GVP lat-long data	370					4.6			S2-ML14	399
		23		Sigurdsson et al 1987	El Chichón	341120	1982-04-04	220378		220378	500066	S2	author				surge	17.36	-93.228	Lat/long	Volcano summit - GVP lat-long data	371					4.67			S2-ML15	400
		23		Sigurdsson et al 1987	El Chichón	341120	1982-04-04	220378		220378	500066	S2	author				surge	17.36	-93.228	Lat/long	Volcano summit - GVP lat-long data	372					4.98			S2-ML16	401
		23		Sigurdsson et al 1987	El Chichón	341120	1982-04-04	220378		220378	500066	S2	author				surge	17.36	-93.228	Lat/long	Volcano summit - GVP lat-long data	373					5.11			S2-ML17	402
		23		Sigurdsson et al 1987	El Chichón	341120	1982-04-04	220378		220378	500066	S2	author				surge	17.36	-93.228	Lat/long	Volcano summit - GVP lat-long data	374					5.2			S2-ML18	403
		23		Sigurdsson et al 1987	El Chichón	341120	1982-04-04	220378		220378	500066	S2	author				surge	17.36	-93.228	Lat/long	Volcano summit - GVP lat-long data	375					5.3			S2-ML19	404
		23		Sigurdsson et al 1987	El Chichón	341120	1982-04-04	220378		220378	500066	S2	author				surge	17.36	-93.228	Lat/long	Volcano summit - GVP lat-long data	376					5.21			S2-ML20	405
		23		Sigurdsson et al 1987	El Chichón	341120	1982-04-04	220378		220378	500066	S2	author				surge	17.36	-93.228	Lat/long	Volcano summit - GVP lat-long data	377					5.46			S2-ML21	406
		23		Sigurdsson et al 1987	El Chichón	341120	1982-04-04	220378		220378	500066	S2	author				surge	17.36	-93.228	Lat/long	Volcano summit - GVP lat-long data	378					5.76			S2-ML22	407
		23		Sigurdsson et al 1987	El Chichón	341120	1982-04-04	220378		220378	500066	S2	author				surge	17.36	-93.228	Lat/long	Volcano summit - GVP lat-long data	379					6.04			S2-ML23	408
		23		Sigurdsson et al 1987	El Chichón	341120	1982-04-04	220378		220378	500066	S2	author				surge	17.36	-93.228	Lat/long	Volcano summit - GVP lat-long data	380					6.19			S2-ML24	409
		23		Sigurdsson et al 1987	El Chichón	341120	1982-04-04	220378		220378	500066	S2	author				surge	17.36	-93.228	Lat/long	Volcano summit - GVP lat-long data	381					6.3			S2-ML25	410
		23		Sigurdsson et al 1987	El Chichón	341120	1982-04-04	220378		220378	500066	S2	author				surge	17.36	-93.228	Lat/long	Volcano summit - GVP lat-long data	382					6.66			S2-ML26	411
		23		Sigurdsson et al 1987	El Chichón	341120	1982-04-04	220378		220378	500066	S2	author				surge	17.36	-93.228	Lat/long	Volcano summit - GVP lat-long data	383					6.83			S2-ML27	412
		23		Sigurdsson et al 1987	El Chichón	341120	1982-04-04	220378		220378	500066	S2	author				surge	17.36	-93.228	Lat/long	Volcano summit - GVP lat-long data	384					6.95			S2-ML28	413
		23		Sigurdsson et al 1987	El Chichón	341120	1982-04-04	220378		220378	500066	S2	author				surge	17.36	-93.228	Lat/long	Volcano summit - GVP lat-long data	385					6.81			S2-ML29	414
		23		Sigurdsson et al 1987	El Chichón	341120	1982-04-04	220378		220378	500242	SW					surge	17.36	-93.228	Lat/long	Volcano summit - GVP lat-long data	386					5.44			SW1	415
		23		Sigurdsson et al 1987	El Chichón	341120	1982-04-04	220378		220378	500242	SW					surge	17.36	-93.228	Lat/long	Volcano summit - GVP lat-long data	387					5.29			SW2	416
		23		Sigurdsson et al 1987	El Chichón	341120	1982-04-04	220378		220378	500242	SW					surge	17.36	-93.228	Lat/long	Volcano summit - GVP lat-long data	388					5.21			SW3	417
		23		Sigurdsson et al 1987	El Chichón	341120	1982-04-04	220378		220378	500242	SW					surge	17.36	-93.228	Lat/long	Volcano summit - GVP lat-long data	389					4.49			SW4	418
		23		Sigurdsson et al 1987	El Chichón	341120	1982-04-04	220378		220378	500242	SW					surge	17.36	-93.228	Lat/long	Volcano summit - GVP lat-long data	390					4.35			SW5	419
		23		Sigurdsson et al 1987	El Chichón	341120	1982-04-04	220378		220378	500242	SW					surge	17.36	-93.228	Lat/long	Volcano summit - GVP lat-long data	391					4			SW6	420
		23		Sigurdsson et al 1987	El Chichón	341120	1982-04-04	220378		220378	500242	SW					surge	17.36	-93.228	Lat/long	Volcano summit - GVP lat-long data	392					4.3			SW7	421
		23		Sigurdsson et al 1987	El Chichón	341120	1982-04-04	220378		220378	500242	SW					surge	17.36	-93.228	Lat/long	Volcano summit - GVP lat-long data	393					5.44			SW8	422
	https://doi.org/10.1007/s00445-019-1332-7	24		Guimaraes et al 2019	Parana magmatic province (Brazil)			400011	Caxias do Sul								BAF					394								SM-82_Br1	423
		24		Guimaraes et al 2019	Parana magmatic province (Brazil)			400011	Caxias do Sul								BAF					395								SM-82_Br2	424
		24		Guimaraes et al 2019	Parana magmatic province (Brazil)			400011	Caxias do Sul								BAF					396								SM-82_Br4	425
	https://doi.org/10.1016/j.jvolgeores.2018.04.012	25		Andronico et al 2018	Etna	211060	2014-02-11	400012		157196	500070	Unit 1					PDC					397								FC5	426
		25		Andronico et al 2018	Etna	211060	2014-02-11	400012		157196	500071	Unit 2					PDC					398								FC6	427
		25		Andronico et al 2018	Etna	211060	2014-02-11	400012		157196	500072	Unit 3					PDC					399								FC7	428
	https://doi.org/10.1016/S0377-0273(99)00140-7	26		Dellino and La Volpe 2000	Vulcano	211050	2100 BP	400013	Palizzi	100777	500075	Pelee's hair layer	assigned				surge					400				Proximal				Palizzi	429
		26		Dellino and La Volpe 2000	Vulcano	211050	2100 BP	400013	Palizzi	100777	500075	Pelee's hair layer	assigned				surge					401								Caruggio	430
		26		Dellino and La Volpe 2000	Vulcano	211050	2100 BP	400013	Palizzi	100777	500075	Pelee's hair layer	assigned				surge					402					0.8			Lentia	431
		26		Dellino and La Volpe 2000	Vulcano	211050	2100 BP	400013	Palizzi	100777	500075	Pelee's hair layer	assigned				surge					403					0.8			Passo del Piano	432
	https://doi.org/10.1016/j.jvolgeores.2018.02.005	27		Goode et al 2019	Kelud	263280	13-14 Feb 2014	301343		301343	500077	2-oPS1	author				surge	-7.93806	112.307	Lat/long	Estimated from figure in paper	404	-7.95347	112.266	Lat/long		4.4			K113	433
		27		Goode et al 2019	Kelud	263280	13-14 Feb 2014	301343		301343	500078	2-oPS2	author				surge	-7.93806	112.307	Lat/long	Estimated from figure in paper	405	-7.95347	112.266	Lat/long		4.4			K114	434
		27		Goode et al 2019	Kelud	263280	13-14 Feb 2014	302258		302258	500079	1-PS1	author				surge	-7.93806	112.307	Lat/long	Estimated from figure in paper	406	-7.95533	112.297	Lat/long		2.1			K120	435
		27		Goode et al 2019	Kelud	263280	13-14 Feb 2014	302258		302258	500080	1-PSL	author				surge	-7.93806	112.307	Lat/long	Estimated from figure in paper	407	-7.95533	112.297	Lat/long		2.1			K121	436
		27		Goode et al 2019	Kelud	263280	13-14 Feb 2014	302258		302258	500081	1-PDC	author				concentrated/dense "PDC"	-7.93806	112.307	Lat/long	Estimated from figure in paper	408	-7.95533	112.297	Lat/long		2.1			K122	437
		27		Goode et al 2019	Kelud	263280	13-14 Feb 2014	301343		301343	500082	2-PDC basal	author				PDC	-7.93806	112.307	Lat/long	Estimated from figure in paper	409	-7.95533	112.297	Lat/long		2.1			K123	438
		27		Goode et al 2019	Kelud	263280	13-14 Feb 2014	302258		302258	500083	1-oPSL	author				surge	-7.93806	112.307	Lat/long	Estimated from figure in paper	410	-7.93851	112.28	Lat/long		2.6			K44	439
		27		Goode et al 2019	Kelud	263280	13-14 Feb 2014	302258		302258	500084	1-oPS2	author				surge	-7.93806	112.307	Lat/long	Estimated from figure in paper	411	-7.93851	112.28	Lat/long		2.6			K45	440
	https://doi.org/10.1016/j.sedgeo.2021.106040	28		Lucchi et al 2022	Vulcano	211050		400014	Brown Tuff		500087	BT12	author				PDC	38.4039	14.9614	Lat/long	Estimated from figure in paper	412					14.5			Lip 20/17	441
		28		Lucchi et al 2022	Vulcano	211050		400014	Brown Tuff		500088	BT11	author				PDC	38.4039	14.9614	Lat/long	Estimated from figure in paper	413					14.5			Lip19a/17	442
		28		Lucchi et al 2022	Vulcano	211050		400014	Brown Tuff		500088	BT11	author				PDC	38.4039	14.9614	Lat/long	Estimated from figure in paper	414					14.5			Lip19/17	443
		28		Lucchi et al 2022	Vulcano	211050		400014	Brown Tuff		500087	BT12	author				PDC	38.4039	14.9614	Lat/long	Estimated from figure in paper	415					12			Lip 16/17	444
		28		Lucchi et al 2022	Vulcano	211050		400014	Brown Tuff		500087	BT12	author				PDC	38.4039	14.9614	Lat/long	Estimated from figure in paper	416					10.5			Lpi 02/17	445
		28		Lucchi et al 2022	Vulcano	211050		400014	Brown Tuff		500087	BT12	author				PDC	38.4039	14.9614	Lat/long	Estimated from figure in paper	417					10.5			Lip 03/17	446
		28		Lucchi et al 2022	Vulcano	211050		400014	Brown Tuff		500088	BT11	author				PDC	38.4039	14.9614	Lat/long	Estimated from figure in paper	418					8.5			Lip 23a/17	447
	https://doi.org/10.1016/j.jvolgeores.2006.06.013	29		Gencalioglu-Kuscu et al 2007	Cora Maar (Erciyes Dagi)	213010		400015			500090	Cora Maar tephra	author				surge														448
		29		Gencalioglu-Kuscu et al 2007	Cora Maar (Erciyes Dagi)	213010		400015			500090	Cora Maar tephra	author				surge														449		49	ash dominated - dune bedded	a-db
		29		Gencalioglu-Kuscu et al 2007	Cora Maar (Erciyes Dagi)	213010		400015			500090	Cora Maar tephra	author				surge														450		50	ash dominated - stratified	a-s
		29		Gencalioglu-Kuscu et al 2007	Cora Maar (Erciyes Dagi)	213010		400015			500090	Cora Maar tephra	author				surge														451		51	lapilli and block dominated	LB
	https://doi.org/10.1111/j.1365-3091.1973.tb01632.x	30		Schmincke et al 1973	Laacher See	210812	11000 BP	400016			500092	LST5	author				surge														452		52	duned ash and breccia	du-AB
		30		Schmincke et al 1973	Laacher See	210812	11000 BP	400016			500092	LST5	author				surge														453		53	massive ash	mA
	https://doi.org/10.1007/BF02596891	31		Mattson and Alvarez 1973	Roman Volcanic Province			400017			500094	Tufo di Martignano	author				surge														454
		31		Mattson and Alvarez 1973	Roman Volcanic Province			400017			500095	v^2	author				surge														455
		31		Mattson and Alvarez 1973	Roman Volcanic Province			400017			500096	Montefiascone tuff	author				surge														456
		31		Mattson and Alvarez 1973	Roman Volcanic Province			400017			500097	Tufo di Baccano	author				surge														457
		31		Mattson and Alvarez 1973	Roman Volcanic Province			400017			500098	Tufo di Martignano	author				surge														458
		31		Mattson and Alvarez 1973	Roman Volcanic Province			400017			500099	D1	author				surge														459
	https://doi.org/10.1029/2021JB023637	32		Calabro et al 2022	Colli Albani	211004	457 ka	302272	Pozzolane Rosse ignimbrite	302272	302272	Pozzolane Rosse ignimbrite	author				Pyroclastic current	41.73	12.7	Lat/long	Volcano summit - GVP lat-long data	419					22.7			GSD_29	460		54	massive lapilli tuff	mLT
		32		Calabro et al 2022	Colli Albani	211004	457 ka	302272	Pozzolane Rosse ignimbrite	302272	302272	Pozzolane Rosse ignimbrite	author				Pyroclastic current	41.73	12.7	Lat/long	Volcano summit - GVP lat-long data	420					19.5			GSD_28	461		54	massive lapilli tuff	mLT
		32		Calabro et al 2022	Colli Albani	211004	457 ka	302272	Pozzolane Rosse ignimbrite	302272	302272	Pozzolane Rosse ignimbrite	author				Pyroclastic current	41.73	12.7	Lat/long	Volcano summit - GVP lat-long data	421					15.7			GSD_27	462		54	massive lapilli tuff	mLT
		32		Calabro et al 2022	Colli Albani	211004	457 ka	302272	Pozzolane Rosse ignimbrite	302272	302272	Pozzolane Rosse ignimbrite	author				Pyroclastic current	41.73	12.7	Lat/long	Volcano summit - GVP lat-long data	422					20.9			GSD_26	463		54	massive lapilli tuff	mLT
		32		Calabro et al 2022	Colli Albani	211004	457 ka	302272	Pozzolane Rosse ignimbrite	302272	302272	Pozzolane Rosse ignimbrite	author				Pyroclastic current	41.73	12.7	Lat/long	Volcano summit - GVP lat-long data	423					14.5			GSD_25	464		54	massive lapilli tuff	mLT
		32		Calabro et al 2022	Colli Albani	211004	457 ka	302272	Pozzolane Rosse ignimbrite	302272	302272	Pozzolane Rosse ignimbrite	author				Pyroclastic current	41.73	12.7	Lat/long	Volcano summit - GVP lat-long data	424					20.3			GSD_24	465		54	massive lapilli tuff	mLT
		32		Calabro et al 2022	Colli Albani	211004	457 ka	302272	Pozzolane Rosse ignimbrite	302272	302272	Pozzolane Rosse ignimbrite	author				Pyroclastic current	41.73	12.7	Lat/long	Volcano summit - GVP lat-long data	425					19			GSD_20	466		54	massive lapilli tuff	mLT
		32		Calabro et al 2022	Colli Albani	211004	457 ka	302272	Pozzolane Rosse ignimbrite	302272	302272	Pozzolane Rosse ignimbrite	author				Pyroclastic current	41.73	12.7	Lat/long	Volcano summit - GVP lat-long data	426					18.4			GSD_18	467		54	massive lapilli tuff	mLT
		32		Calabro et al 2022	Colli Albani	211004	457 ka	302272	Pozzolane Rosse ignimbrite	302272	302272	Pozzolane Rosse ignimbrite	author				Pyroclastic current	41.73	12.7	Lat/long	Volcano summit - GVP lat-long data	427					17.5			GSD_17	468		54	massive lapilli tuff	mLT
		32		Calabro et al 2022	Colli Albani	211004	457 ka	302272	Pozzolane Rosse ignimbrite	302272	302272	Pozzolane Rosse ignimbrite	author				Pyroclastic current	41.73	12.7	Lat/long	Volcano summit - GVP lat-long data	428					24.08			GSD_16	469		54	massive lapilli tuff	mLT
		32		Calabro et al 2022	Colli Albani	211004	457 ka	302272	Pozzolane Rosse ignimbrite	302272	302272	Pozzolane Rosse ignimbrite	author				Pyroclastic current	41.73	12.7	Lat/long	Volcano summit - GVP lat-long data	429					24.3			GSD_15	470		54	massive lapilli tuff	mLT
		32		Calabro et al 2022	Colli Albani	211004	457 ka	302272	Pozzolane Rosse ignimbrite	302272	302272	Pozzolane Rosse ignimbrite	author				Pyroclastic current	41.73	12.7	Lat/long	Volcano summit - GVP lat-long data	430					10.5			GSD_14	471		54	massive lapilli tuff	mLT
		32		Calabro et al 2022	Colli Albani	211004	457 ka	302272	Pozzolane Rosse ignimbrite	302272	302272	Pozzolane Rosse ignimbrite	author				Pyroclastic current	41.73	12.7	Lat/long	Volcano summit - GVP lat-long data	431					32.7			GSD_13	472		54	massive lapilli tuff	mLT
		32		Calabro et al 2022	Colli Albani	211004	457 ka	302272	Pozzolane Rosse ignimbrite	302272	302272	Pozzolane Rosse ignimbrite	author				Pyroclastic current	41.73	12.7	Lat/long	Volcano summit - GVP lat-long data	432					28			GSD_12	473		54	massive lapilli tuff	mLT
		32		Calabro et al 2022	Colli Albani	211004	457 ka	302272	Pozzolane Rosse ignimbrite	302272	302272	Pozzolane Rosse ignimbrite	author				Pyroclastic current	41.73	12.7	Lat/long	Volcano summit - GVP lat-long data	433					27.28			GSD_11	474		54	massive lapilli tuff	mLT
		32		Calabro et al 2022	Colli Albani	211004	457 ka	302272	Pozzolane Rosse ignimbrite	302272	302272	Pozzolane Rosse ignimbrite	author				Pyroclastic current	41.73	12.7	Lat/long	Volcano summit - GVP lat-long data	434					27.2			GSD_9	475		54	massive lapilli tuff	mLT
		32		Calabro et al 2022	Colli Albani	211004	457 ka	302272	Pozzolane Rosse ignimbrite	302272	302272	Pozzolane Rosse ignimbrite	author				Pyroclastic current	41.73	12.7	Lat/long	Volcano summit - GVP lat-long data	435					21			GSD_8	476		54	massive lapilli tuff	mLT
		32		Calabro et al 2022	Colli Albani	211004	457 ka	302272	Pozzolane Rosse ignimbrite	302272	302272	Pozzolane Rosse ignimbrite	author				Pyroclastic current	41.73	12.7	Lat/long	Volcano summit - GVP lat-long data	436					14.63			GSD_6	477		54	massive lapilli tuff	mLT
		32		Calabro et al 2022	Colli Albani	211004	457 ka	302272	Pozzolane Rosse ignimbrite	302272	302272	Pozzolane Rosse ignimbrite	author				Pyroclastic current	41.73	12.7	Lat/long	Volcano summit - GVP lat-long data	437					14.48			GSD_5	478		54	massive lapilli tuff	mLT
		32		Calabro et al 2022	Colli Albani	211004	457 ka	302272	Pozzolane Rosse ignimbrite	302272	302272	Pozzolane Rosse ignimbrite	author				Pyroclastic current	41.73	12.7	Lat/long	Volcano summit - GVP lat-long data	438					16.72			GSD_3	479		54	massive lapilli tuff	mLT
		32		Calabro et al 2022	Colli Albani	211004	457 ka	302272	Pozzolane Rosse ignimbrite	302272	302272	Pozzolane Rosse ignimbrite	author				Pyroclastic current	41.73	12.7	Lat/long	Volcano summit - GVP lat-long data	439					18.16			GSD_2	480		54	massive lapilli tuff	mLT
		32		Calabro et al 2022	Colli Albani	211004	457 ka	302272	Pozzolane Rosse ignimbrite	302272	302272	Pozzolane Rosse ignimbrite	author				Pyroclastic current	41.73	12.7	Lat/long	Volcano summit - GVP lat-long data	440					19.16			GSD_1	481		54	massive lapilli tuff	mLT
	https://doi.org/10.1130/0016-7606(1973)84%3C663:SSIBDW%3E2.0.CO;2	33		Crowe and Fisher 1973	Ubehebe Crater	323160		400018									surge					441								1	482
		33		Crowe and Fisher 1973	Ubehebe Crater	323160		400018									surge					442								2	483
		33		Crowe and Fisher 1973	Ubehebe Crater	323160		400018									surge					443								3	484
		33		Crowe and Fisher 1973	Ubehebe Crater	323160		400018									surge					444								4	485
		33		Crowe and Fisher 1973	Ubehebe Crater	323160		400018									surge					445								5	486
		33		Crowe and Fisher 1973	Ubehebe Crater	323160		400018									surge					446								6	487
		33		Crowe and Fisher 1973	Ubehebe Crater	323160		400018									surge					447								7	488
		33		Crowe and Fisher 1973	Ubehebe Crater	323160		400018									surge					448								9	489
		33		Crowe and Fisher 1973	Ubehebe Crater	323160		400018									surge					449								10	490
		33		Crowe and Fisher 1973	Ubehebe Crater	323160		400018									surge					450								11	491
		33		Crowe and Fisher 1973	Ubehebe Crater	323160		400018									surge					451								12	492
		33		Crowe and Fisher 1973	Ubehebe Crater	323160		400018									surge					452								13	493
		33		Crowe and Fisher 1973	Ubehebe Crater	323160		400018									surge					453								14	494
		33		Crowe and Fisher 1973	Ubehebe Crater	323160		400018									surge					454								15	495
		33		Crowe and Fisher 1973	Ubehebe Crater	323160		400018									surge					455								16	496
		33		Crowe and Fisher 1973	Ubehebe Crater	323160		400018									surge					456								17	497
		33		Crowe and Fisher 1973	Ubehebe Crater	323160		400018									surge					457								18	498
		33		Crowe and Fisher 1973	Ubehebe Crater	323160		400018									surge					458								19	499
		33		Crowe and Fisher 1973	Ubehebe Crater	323160		400018									surge					459								20	500
		33		Crowe and Fisher 1973	Ubehebe Crater	323160		400018									surge					460								21	501
	https://doi.org/10.1029/JB076i023p05596	34		Waters and Fisher 1971	Taal	273070		107736		107736							surge					461					0.75			10	502
		34		Waters and Fisher 1971	Taal	273070		107736		107736							surge					462					0.75			11	503
		34		Waters and Fisher 1971	Taal	273070		107736		107736							surge					463					1			14	504
		34		Waters and Fisher 1971	Taal	273070		107736		107736							surge					464					1			15	505
		34		Waters and Fisher 1971	Taal	273070		107736		107736							surge					465					1.5			18	506
		34		Waters and Fisher 1971	Taal	273070		107736		107736							surge					466					1.5			19	507
		34		Waters and Fisher 1971	Taal	273070		107736		107736							surge					467					2			20	508
	https://doi.org/10.1007/s00445-015-0980-5	35		Breard et al 2015	Tongariro (Upper Te Maari crater)	241080	2012-08-06	400019			500101	Unit A	author				dilute	-39.1099	175.67	Lat/long	Estimated from figure in paper	468					0.24216			Unit A 0.24216	509
		35		Breard et al 2015	Tongariro (Upper Te Maari crater)	241080	2012-08-06	400019			500101	Unit A	author				dilute	-39.1099	175.67	Lat/long	Estimated from figure in paper	469					0.45362			Unit A 0.45362	510
		35		Breard et al 2015	Tongariro (Upper Te Maari crater)	241080	2012-08-06	400019			500101	Unit A	author				dilute	-39.1099	175.67	Lat/long	Estimated from figure in paper	470					0.54911			Unit A 0.54911	511
		35		Breard et al 2015	Tongariro (Upper Te Maari crater)	241080	2012-08-06	400019			500101	Unit A	author				dilute	-39.1099	175.67	Lat/long	Estimated from figure in paper	471					0.65143			Unit A 0.65143	512
		35		Breard et al 2015	Tongariro (Upper Te Maari crater)	241080	2012-08-06	400019			500101	Unit A	author				dilute	-39.1099	175.67	Lat/long	Estimated from figure in paper	472					0.71965			Unit A 0.71965	513
		35		Breard et al 2015	Tongariro (Upper Te Maari crater)	241080	2012-08-06	400019			500101	Unit A	author				dilute	-39.1099	175.67	Lat/long	Estimated from figure in paper	473					0.86971			Unit A 0.86971	514
		35		Breard et al 2015	Tongariro (Upper Te Maari crater)	241080	2012-08-06	400019			500101	Unit A	author				dilute	-39.1099	175.67	Lat/long	Estimated from figure in paper	474					0.98568			Unit A 0.98568	515
		35		Breard et al 2015	Tongariro (Upper Te Maari crater)	241080	2012-08-06	400019			500101	Unit A	author				dilute	-39.1099	175.67	Lat/long	Estimated from figure in paper	475					0.9925			Unit A 0.9925	516
		35		Breard et al 2015	Tongariro (Upper Te Maari crater)	241080	2012-08-06	400019			500101	Unit A	author				dilute	-39.1099	175.67	Lat/long	Estimated from figure in paper	476					1.08799			Unit A 1.08799	517
		35		Breard et al 2015	Tongariro (Upper Te Maari crater)	241080	2012-08-06	400019			500101	Unit A	author				dilute	-39.1099	175.67	Lat/long	Estimated from figure in paper	477					1.11528			Unit A 1.11528	518
		35		Breard et al 2015	Tongariro (Upper Te Maari crater)	241080	2012-08-06	400019			500101	Unit A	author				dilute	-39.1099	175.67	Lat/long	Estimated from figure in paper	478					1.16985			Unit A 1.16985	519
		35		Breard et al 2015	Tongariro (Upper Te Maari crater)	241080	2012-08-06	400019			500101	Unit A	author				dilute	-39.1099	175.67	Lat/long	Estimated from figure in paper	479					1.23124			Unit A 1.23124	520
		35		Breard et al 2015	Tongariro (Upper Te Maari crater)	241080	2012-08-06	400019			500101	Unit A	author				dilute	-39.1099	175.67	Lat/long	Estimated from figure in paper	480					1.24488			Unit A 1.24488	521
		35		Breard et al 2015	Tongariro (Upper Te Maari crater)	241080	2012-08-06	400019			500101	Unit A	author				dilute	-39.1099	175.67	Lat/long	Estimated from figure in paper	481					1.36085			Unit A 1.36085	522
		35		Breard et al 2015	Tongariro (Upper Te Maari crater)	241080	2012-08-06	400019			500101	Unit A	author				dilute	-39.1099	175.67	Lat/long	Estimated from figure in paper	482					1.53138			Unit A 1.53138	523
		35		Breard et al 2015	Tongariro (Upper Te Maari crater)	241080	2012-08-06	400019			500101	Unit A	author				dilute	-39.1099	175.67	Lat/long	Estimated from figure in paper	483					1.57913			Unit A 1.57913	524
		35		Breard et al 2015	Tongariro (Upper Te Maari crater)	241080	2012-08-06	400019			500101	Unit A	author				dilute	-39.1099	175.67	Lat/long	Estimated from figure in paper	484					1.59959			Unit A 1.59959	525
		35		Breard et al 2015	Tongariro (Upper Te Maari crater)	241080	2012-08-06	400019			500101	Unit A	author				dilute	-39.1099	175.67	Lat/long	Estimated from figure in paper	485					1.61323			Unit A 1.61323	526
		35		Breard et al 2015	Tongariro (Upper Te Maari crater)	241080	2012-08-06	400019			500101	Unit A	author				dilute	-39.1099	175.67	Lat/long	Estimated from figure in paper	486					1.64734			Unit A 1.64734	527
		35		Breard et al 2015	Tongariro (Upper Te Maari crater)	241080	2012-08-06	400019			500101	Unit A	author				dilute	-39.1099	175.67	Lat/long	Estimated from figure in paper	487					1.71555			Unit A 1.71555	528
		35		Breard et al 2015	Tongariro (Upper Te Maari crater)	241080	2012-08-06	400019			500101	Unit A	author				dilute	-39.1099	175.67	Lat/long	Estimated from figure in paper	488					1.78377			Unit A 1.78377	529
		35		Breard et al 2015	Tongariro (Upper Te Maari crater)	241080	2012-08-06	400019			500101	Unit A	author				dilute	-39.1099	175.67	Lat/long	Estimated from figure in paper	489					1.96112			Unit A 1.96112	530
		35		Breard et al 2015	Tongariro (Upper Te Maari crater)	241080	2012-08-06	400019			500101	Unit A	author				dilute	-39.1099	175.67	Lat/long	Estimated from figure in paper	490					2.34993			Unit A 2.34993	531
		35		Breard et al 2015	Tongariro (Upper Te Maari crater)	241080	2012-08-06	400019			500102	Unit B	author				dilute	-39.1099	175.67	Lat/long	Estimated from figure in paper	491					1.00614			Unit B 1.00614A	532
		35		Breard et al 2015	Tongariro (Upper Te Maari crater)	241080	2012-08-06	400019			500102	Unit B	author				dilute	-39.1099	175.67	Lat/long	Estimated from figure in paper	492					1.00614			Unit B 1.00614B	533
		35		Breard et al 2015	Tongariro (Upper Te Maari crater)	241080	2012-08-06	400019			500102	Unit B	author				dilute	-39.1099	175.67	Lat/long	Estimated from figure in paper	493					1.09482			Unit B 1.09482	534
		35		Breard et al 2015	Tongariro (Upper Te Maari crater)	241080	2012-08-06	400019			500102	Unit B	author				dilute	-39.1099	175.67	Lat/long	Estimated from figure in paper	494					1.10846			Unit B 1.10846	535
		35		Breard et al 2015	Tongariro (Upper Te Maari crater)	241080	2012-08-06	400019			500102	Unit B	author				dilute	-39.1099	175.67	Lat/long	Estimated from figure in paper	495					1.16985			Unit B 1.16985	536
		35		Breard et al 2015	Tongariro (Upper Te Maari crater)	241080	2012-08-06	400019			500102	Unit B	author				dilute	-39.1099	175.67	Lat/long	Estimated from figure in paper	496					1.24488			Unit B 1.24488	537
		35		Breard et al 2015	Tongariro (Upper Te Maari crater)	241080	2012-08-06	400019			500102	Unit B	author				dilute	-39.1099	175.67	Lat/long	Estimated from figure in paper	497					1.25171			Unit B 1.25171	538
		35		Breard et al 2015	Tongariro (Upper Te Maari crater)	241080	2012-08-06	400019			500102	Unit B	author				dilute	-39.1099	175.67	Lat/long	Estimated from figure in paper	498					1.36085			Unit B 1.36085	539
		35		Breard et al 2015	Tongariro (Upper Te Maari crater)	241080	2012-08-06	400019			500102	Unit B	author				dilute	-39.1099	175.67	Lat/long	Estimated from figure in paper	499					1.38813			Unit B 1.38813	540
		35		Breard et al 2015	Tongariro (Upper Te Maari crater)	241080	2012-08-06	400019			500102	Unit B	author				dilute	-39.1099	175.67	Lat/long	Estimated from figure in paper	500					1.43588			Unit B 1.43588	541
		35		Breard et al 2015	Tongariro (Upper Te Maari crater)	241080	2012-08-06	400019			500102	Unit B	author				dilute	-39.1099	175.67	Lat/long	Estimated from figure in paper	501					1.52456			Unit B 1.52456	542
		35		Breard et al 2015	Tongariro (Upper Te Maari crater)	241080	2012-08-06	400019			500102	Unit B	author				dilute	-39.1099	175.67	Lat/long	Estimated from figure in paper	502					1.59277			Unit B 1.59277	543
		35		Breard et al 2015	Tongariro (Upper Te Maari crater)	241080	2012-08-06	400019			500102	Unit B	author				dilute	-39.1099	175.67	Lat/long	Estimated from figure in paper	503					1.61323			Unit B 1.61323	544
		35		Breard et al 2015	Tongariro (Upper Te Maari crater)	241080	2012-08-06	400019			500102	Unit B	author				dilute	-39.1099	175.67	Lat/long	Estimated from figure in paper	504					1.72237			Unit B 1.72237	545
		35		Breard et al 2015	Tongariro (Upper Te Maari crater)	241080	2012-08-06	400019			500102	Unit B	author				dilute	-39.1099	175.67	Lat/long	Estimated from figure in paper	505					1.77012			Unit B 1.77012	546
		35		Breard et al 2015	Tongariro (Upper Te Maari crater)	241080	2012-08-06	400019			500102	Unit B	author				dilute	-39.1099	175.67	Lat/long	Estimated from figure in paper	506					1.96794			Unit B 1.96794	547
		35		Breard et al 2015	Tongariro (Upper Te Maari crater)	241080	2012-08-06	400019			500102	Unit B	author				dilute	-39.1099	175.67	Lat/long	Estimated from figure in paper	507					2.35675			Unit B 2.35675	548
		35		Breard et al 2015	Tongariro (Upper Te Maari crater)	241080	2012-08-06	400019			500103	Unit C	author				dilute	-39.1099	175.67	Lat/long	Estimated from figure in paper	508					1.10164			Unit C 1.10164	549
		35		Breard et al 2015	Tongariro (Upper Te Maari crater)	241080	2012-08-06	400019			500103	Unit C	author				dilute	-39.1099	175.67	Lat/long	Estimated from figure in paper	509					1.38131			Unit C 1.38131	550
		35		Breard et al 2015	Tongariro (Upper Te Maari crater)	241080	2012-08-06	400019			500103	Unit C	author				dilute	-39.1099	175.67	Lat/long	Estimated from figure in paper	510					1.59277			Unit C 1.59277	551
		35		Breard et al 2015	Tongariro (Upper Te Maari crater)	241080	2012-08-06	400019			500103	Unit C	author				dilute	-39.1099	175.67	Lat/long	Estimated from figure in paper	511					1.96112			Unit C 1.96112	552
		35		Breard et al 2015	Tongariro (Upper Te Maari crater)	241080	2012-08-06	400019			500101	Unit A	author				dilute	-39.1099	175.67	Lat/long	Estimated from figure in paper	512					0.25			Unit A 0.25	553
		35		Breard et al 2015	Tongariro (Upper Te Maari crater)	241080	2012-08-06	400019			500101	Unit A	author				dilute	-39.1099	175.67	Lat/long	Estimated from figure in paper	513					1.2			Unit A 1.2	554
		35		Breard et al 2015	Tongariro (Upper Te Maari crater)	241080	2012-08-06	400019			500101	Unit A	author				dilute	-39.1099	175.67	Lat/long	Estimated from figure in paper	514					1.5			Unit A 1.5	555
		35		Breard et al 2015	Tongariro (Upper Te Maari crater)	241080	2012-08-06	400019			500101	Unit A	author				dilute	-39.1099	175.67	Lat/long	Estimated from figure in paper	515					1.7			Unit A 1.7	556
		35		Breard et al 2015	Tongariro (Upper Te Maari crater)	241080	2012-08-06	400019			500101	Unit A	author				dilute	-39.1099	175.67	Lat/long	Estimated from figure in paper	516					2.4			Unit A 2.4	557
		35		Breard et al 2015	Tongariro (Upper Te Maari crater)	241080	2012-08-06	400019			500102	Unit B	author				dilute	-39.1099	175.67	Lat/long	Estimated from figure in paper	517					1.2			Unit B 1.2	558
		35		Breard et al 2015	Tongariro (Upper Te Maari crater)	241080	2012-08-06	400019			500102	Unit B	author				dilute	-39.1099	175.67	Lat/long	Estimated from figure in paper	518					1.5			Unit B 1.5	559
		35		Breard et al 2015	Tongariro (Upper Te Maari crater)	241080	2012-08-06	400019			500102	Unit B	author				dilute	-39.1099	175.67	Lat/long	Estimated from figure in paper	519					1.7			Unit B 1.7	560
		35		Breard et al 2015	Tongariro (Upper Te Maari crater)	241080	2012-08-06	400019			500102	Unit B	author				dilute	-39.1099	175.67	Lat/long	Estimated from figure in paper	520					2.4			Unit B 2.4	561
		35		Breard et al 2015	Tongariro (Upper Te Maari crater)	241080	2012-08-06	400019			500103	Unit C	author				dilute	-39.1099	175.67	Lat/long	Estimated from figure in paper	521					1.2			Unit C 1.2	562
		35		Breard et al 2015	Tongariro (Upper Te Maari crater)	241080	2012-08-06	400019			500103	Unit C	author				dilute	-39.1099	175.67	Lat/long	Estimated from figure in paper	522					1.5			Unit C 1.5	563
		35		Breard et al 2015	Tongariro (Upper Te Maari crater)	241080	2012-08-06	400019			500103	Unit C	author				dilute	-39.1099	175.67	Lat/long	Estimated from figure in paper	523					1.7			Unit C 1.7	564
		35		Breard et al 2015	Tongariro (Upper Te Maari crater)	241080	2012-08-06	400019			500103	Unit C	author				dilute	-39.1099	175.67	Lat/long	Estimated from figure in paper	524					2.4			Unit C 2.4	565
		35		Breard et al 2015	Tongariro (Upper Te Maari crater)	241080	2012-08-06	400019			500104	Whole PDC	author				dilute	-39.1099	175.67	Lat/long	Estimated from figure in paper										566
		35		Breard et al 2015	Tongariro (Upper Te Maari crater)	241080	2012-08-06	400019			500104	Whole PDC	author				dilute	-39.1099	175.67	Lat/long	Estimated from figure in paper	525					0.19335			r35 th1	567
		35		Breard et al 2015	Tongariro (Upper Te Maari crater)	241080	2012-08-06	400019			500104	Whole PDC	author				dilute	-39.1099	175.67	Lat/long	Estimated from figure in paper	526					0.35135			r35 th2	568
		35		Breard et al 2015	Tongariro (Upper Te Maari crater)	241080	2012-08-06	400019			500104	Whole PDC	author				dilute	-39.1099	175.67	Lat/long	Estimated from figure in paper	527					0.45114			r35 th3	569
		35		Breard et al 2015	Tongariro (Upper Te Maari crater)	241080	2012-08-06	400019			500104	Whole PDC	author				dilute	-39.1099	175.67	Lat/long	Estimated from figure in paper	528					0.51767			r35 th4	570
		35		Breard et al 2015	Tongariro (Upper Te Maari crater)	241080	2012-08-06	400019			500104	Whole PDC	author				dilute	-39.1099	175.67	Lat/long	Estimated from figure in paper	529					0.55094			r35 th5	571
		35		Breard et al 2015	Tongariro (Upper Te Maari crater)	241080	2012-08-06	400019			500104	Whole PDC	author				dilute	-39.1099	175.67	Lat/long	Estimated from figure in paper	530					0.60915			r35 th6	572
		35		Breard et al 2015	Tongariro (Upper Te Maari crater)	241080	2012-08-06	400019			500104	Whole PDC	author				dilute	-39.1099	175.67	Lat/long	Estimated from figure in paper	531					0.6632			r35 th7	573
		35		Breard et al 2015	Tongariro (Upper Te Maari crater)	241080	2012-08-06	400019			500104	Whole PDC	author				dilute	-39.1099	175.67	Lat/long	Estimated from figure in paper	532					0.72141			r35 th8	574
		35		Breard et al 2015	Tongariro (Upper Te Maari crater)	241080	2012-08-06	400019			500104	Whole PDC	author				dilute	-39.1099	175.67	Lat/long	Estimated from figure in paper	533					0.80042			r35 th9	575
		35		Breard et al 2015	Tongariro (Upper Te Maari crater)	241080	2012-08-06	400019			500104	Whole PDC	author				dilute	-39.1099	175.67	Lat/long	Estimated from figure in paper	534					0.87526			r35 th10	576
		35		Breard et al 2015	Tongariro (Upper Te Maari crater)	241080	2012-08-06	400019			500104	Whole PDC	author				dilute	-39.1099	175.67	Lat/long	Estimated from figure in paper	535					0.88773			r35 th11	577
		35		Breard et al 2015	Tongariro (Upper Te Maari crater)	241080	2012-08-06	400019			500104	Whole PDC	author				dilute	-39.1099	175.67	Lat/long	Estimated from figure in paper	536					0.9501			r35 th12	578
		35		Breard et al 2015	Tongariro (Upper Te Maari crater)	241080	2012-08-06	400019			500104	Whole PDC	author				dilute	-39.1099	175.67	Lat/long	Estimated from figure in paper	537					0.99168			r35 th13	579
		35		Breard et al 2015	Tongariro (Upper Te Maari crater)	241080	2012-08-06	400019			500104	Whole PDC	author				dilute	-39.1099	175.67	Lat/long	Estimated from figure in paper	538					1.12058			r35 th14	580
		35		Breard et al 2015	Tongariro (Upper Te Maari crater)	241080	2012-08-06	400019			500104	Whole PDC	author				dilute	-39.1099	175.67	Lat/long	Estimated from figure in paper	539					1.24532			r35 th15	581
		35		Breard et al 2015	Tongariro (Upper Te Maari crater)	241080	2012-08-06	400019			500104	Whole PDC	author				dilute	-39.1099	175.67	Lat/long	Estimated from figure in paper	540					1.26611			r35 th16	582
		35		Breard et al 2015	Tongariro (Upper Te Maari crater)	241080	2012-08-06	400019			500104	Whole PDC	author				dilute	-39.1099	175.67	Lat/long	Estimated from figure in paper	541					1.35343			r35 th17	583
		35		Breard et al 2015	Tongariro (Upper Te Maari crater)	241080	2012-08-06	400019			500104	Whole PDC	author				dilute	-39.1099	175.67	Lat/long	Estimated from figure in paper	542					1.42412			r35 th18	584
		35		Breard et al 2015	Tongariro (Upper Te Maari crater)	241080	2012-08-06	400019			500104	Whole PDC	author				dilute	-39.1099	175.67	Lat/long	Estimated from figure in paper	543					1.53638			r35 th19	585
		35		Breard et al 2015	Tongariro (Upper Te Maari crater)	241080	2012-08-06	400019			500104	Whole PDC	author				dilute	-39.1099	175.67	Lat/long	Estimated from figure in paper	544					1.59875			r35 th20	586
		35		Breard et al 2015	Tongariro (Upper Te Maari crater)	241080	2012-08-06	400019			500104	Whole PDC	author				dilute	-39.1099	175.67	Lat/long	Estimated from figure in paper	545					1.61538			r35 th21	587
		35		Breard et al 2015	Tongariro (Upper Te Maari crater)	241080	2012-08-06	400019			500104	Whole PDC	author				dilute	-39.1099	175.67	Lat/long	Estimated from figure in paper	546					1.69854			r35 th22	588
		35		Breard et al 2015	Tongariro (Upper Te Maari crater)	241080	2012-08-06	400019			500104	Whole PDC	author				dilute	-39.1099	175.67	Lat/long	Estimated from figure in paper	547					1.79418			r35 th23	589
		35		Breard et al 2015	Tongariro (Upper Te Maari crater)	241080	2012-08-06	400019			500104	Whole PDC	author				dilute	-39.1099	175.67	Lat/long	Estimated from figure in paper	548					1.96466			r35 th24	590
		35		Breard et al 2015	Tongariro (Upper Te Maari crater)	241080	2012-08-06	400019			500104	Whole PDC	author				dilute	-39.1099	175.67	Lat/long	Estimated from figure in paper	549					2.35967			r35 th25	591
		35		Breard et al 2015	Tongariro (Upper Te Maari crater)	241080	2012-08-06	400019			500101	Unit A	author				dilute	-39.1099	175.67	Lat/long	Estimated from figure in paper	550					0.19751			r35 th26	592
		35		Breard et al 2015	Tongariro (Upper Te Maari crater)	241080	2012-08-06	400019			500101	Unit A	author				dilute	-39.1099	175.67	Lat/long	Estimated from figure in paper	551					0.35135			r35 th27	593
		35		Breard et al 2015	Tongariro (Upper Te Maari crater)	241080	2012-08-06	400019			500101	Unit A	author				dilute	-39.1099	175.67	Lat/long	Estimated from figure in paper	552					0.45114			r35 th28	594
		35		Breard et al 2015	Tongariro (Upper Te Maari crater)	241080	2012-08-06	400019			500101	Unit A	author				dilute	-39.1099	175.67	Lat/long	Estimated from figure in paper	553					0.51767			r35 th29	595
		35		Breard et al 2015	Tongariro (Upper Te Maari crater)	241080	2012-08-06	400019			500101	Unit A	author				dilute	-39.1099	175.67	Lat/long	Estimated from figure in paper	554					0.55094			r35 th30	596
		35		Breard et al 2015	Tongariro (Upper Te Maari crater)	241080	2012-08-06	400019			500101	Unit A	author				dilute	-39.1099	175.67	Lat/long	Estimated from figure in paper	555					0.60915			r35 th31	597
		35		Breard et al 2015	Tongariro (Upper Te Maari crater)	241080	2012-08-06	400019			500101	Unit A	author				dilute	-39.1099	175.67	Lat/long	Estimated from figure in paper	556					0.65904			r35 th32	598
		35		Breard et al 2015	Tongariro (Upper Te Maari crater)	241080	2012-08-06	400019			500101	Unit A	author				dilute	-39.1099	175.67	Lat/long	Estimated from figure in paper	557					0.71726			r35 th33	599
		35		Breard et al 2015	Tongariro (Upper Te Maari crater)	241080	2012-08-06	400019			500101	Unit A	author				dilute	-39.1099	175.67	Lat/long	Estimated from figure in paper	558					0.80042			r35 th34	600
		35		Breard et al 2015	Tongariro (Upper Te Maari crater)	241080	2012-08-06	400019			500101	Unit A	author				dilute	-39.1099	175.67	Lat/long	Estimated from figure in paper	559					0.86694			r35 th35	601
		35		Breard et al 2015	Tongariro (Upper Te Maari crater)	241080	2012-08-06	400019			500101	Unit A	author				dilute	-39.1099	175.67	Lat/long	Estimated from figure in paper	560					0.88773			r35 th36	602
		35		Breard et al 2015	Tongariro (Upper Te Maari crater)	241080	2012-08-06	400019			500101	Unit A	author				dilute	-39.1099	175.67	Lat/long	Estimated from figure in paper	561					0.9501			r35 th37	603
		35		Breard et al 2015	Tongariro (Upper Te Maari crater)	241080	2012-08-06	400019			500101	Unit A	author				dilute	-39.1099	175.67	Lat/long	Estimated from figure in paper	562					0.98753			r35 th38	604
		35		Breard et al 2015	Tongariro (Upper Te Maari crater)	241080	2012-08-06	400019			500101	Unit A	author				dilute	-39.1099	175.67	Lat/long	Estimated from figure in paper	563					1.11642			r35 th39	605
		35		Breard et al 2015	Tongariro (Upper Te Maari crater)	241080	2012-08-06	400019			500101	Unit A	author				dilute	-39.1099	175.67	Lat/long	Estimated from figure in paper	564					1.23701			r35 th40	606
		35		Breard et al 2015	Tongariro (Upper Te Maari crater)	241080	2012-08-06	400019			500101	Unit A	author				dilute	-39.1099	175.67	Lat/long	Estimated from figure in paper	565					1.2578			r35 th41	607
		35		Breard et al 2015	Tongariro (Upper Te Maari crater)	241080	2012-08-06	400019			500101	Unit A	author				dilute	-39.1099	175.67	Lat/long	Estimated from figure in paper	566					1.35759			r35 th42	608
		35		Breard et al 2015	Tongariro (Upper Te Maari crater)	241080	2012-08-06	400019			500101	Unit A	author				dilute	-39.1099	175.67	Lat/long	Estimated from figure in paper	567					1.53638			r35 th43	609
		35		Breard et al 2015	Tongariro (Upper Te Maari crater)	241080	2012-08-06	400019			500101	Unit A	author				dilute	-39.1099	175.67	Lat/long	Estimated from figure in paper	568					1.59875			r35 th44	610
		35		Breard et al 2015	Tongariro (Upper Te Maari crater)	241080	2012-08-06	400019			500101	Unit A	author				dilute	-39.1099	175.67	Lat/long	Estimated from figure in paper	569					1.61538			r35 th45	611
		35		Breard et al 2015	Tongariro (Upper Te Maari crater)	241080	2012-08-06	400019			500101	Unit A	author				dilute	-39.1099	175.67	Lat/long	Estimated from figure in paper	570					1.69854			r35 th46	612
		35		Breard et al 2015	Tongariro (Upper Te Maari crater)	241080	2012-08-06	400019			500101	Unit A	author				dilute	-39.1099	175.67	Lat/long	Estimated from figure in paper	571					1.79834			r35 th47	613
		35		Breard et al 2015	Tongariro (Upper Te Maari crater)	241080	2012-08-06	400019			500101	Unit A	author				dilute	-39.1099	175.67	Lat/long	Estimated from figure in paper	572					1.96466			r35 th48	614
		35		Breard et al 2015	Tongariro (Upper Te Maari crater)	241080	2012-08-06	400019			500101	Unit A	author				dilute	-39.1099	175.67	Lat/long	Estimated from figure in paper	573					2.35551			r35 th49	615
		35		Breard et al 2015	Tongariro (Upper Te Maari crater)	241080	2012-08-06	400019			500102	Unit B	author				dilute	-39.1099	175.67	Lat/long	Estimated from figure in paper	574					0.72141			r35 th50	616
		35		Breard et al 2015	Tongariro (Upper Te Maari crater)	241080	2012-08-06	400019			500102	Unit B	author				dilute	-39.1099	175.67	Lat/long	Estimated from figure in paper	575					0.80042			r35 th51	617
		35		Breard et al 2015	Tongariro (Upper Te Maari crater)	241080	2012-08-06	400019			500102	Unit B	author				dilute	-39.1099	175.67	Lat/long	Estimated from figure in paper	576					0.86694			r35 th52	618
		35		Breard et al 2015	Tongariro (Upper Te Maari crater)	241080	2012-08-06	400019			500102	Unit B	author				dilute	-39.1099	175.67	Lat/long	Estimated from figure in paper	577					0.94595			r35 th53	619
		35		Breard et al 2015	Tongariro (Upper Te Maari crater)	241080	2012-08-06	400019			500102	Unit B	author				dilute	-39.1099	175.67	Lat/long	Estimated from figure in paper	578					1			r35 th54	620
		35		Breard et al 2015	Tongariro (Upper Te Maari crater)	241080	2012-08-06	400019			500102	Unit B	author				dilute	-39.1099	175.67	Lat/long	Estimated from figure in paper	579					1.11642			r35 th55	621
		35		Breard et al 2015	Tongariro (Upper Te Maari crater)	241080	2012-08-06	400019			500102	Unit B	author				dilute	-39.1099	175.67	Lat/long	Estimated from figure in paper	580					1.24116			r35 th56	622
		35		Breard et al 2015	Tongariro (Upper Te Maari crater)	241080	2012-08-06	400019			500102	Unit B	author				dilute	-39.1099	175.67	Lat/long	Estimated from figure in paper	581					1.2578			r35 th57	623
		35		Breard et al 2015	Tongariro (Upper Te Maari crater)	241080	2012-08-06	400019			500102	Unit B	author				dilute	-39.1099	175.67	Lat/long	Estimated from figure in paper	582					1.35343			r35 th58	624
		35		Breard et al 2015	Tongariro (Upper Te Maari crater)	241080	2012-08-06	400019			500102	Unit B	author				dilute	-39.1099	175.67	Lat/long	Estimated from figure in paper	583					1.42412			r35 th59	625
		35		Breard et al 2015	Tongariro (Upper Te Maari crater)	241080	2012-08-06	400019			500102	Unit B	author				dilute	-39.1099	175.67	Lat/long	Estimated from figure in paper	584					1.53638			r35 th60	626
		35		Breard et al 2015	Tongariro (Upper Te Maari crater)	241080	2012-08-06	400019			500102	Unit B	author				dilute	-39.1099	175.67	Lat/long	Estimated from figure in paper	585					1.59459			r35 th61	627
		35		Breard et al 2015	Tongariro (Upper Te Maari crater)	241080	2012-08-06	400019			500102	Unit B	author				dilute	-39.1099	175.67	Lat/long	Estimated from figure in paper	586					1.61954			r35 th62	628
		35		Breard et al 2015	Tongariro (Upper Te Maari crater)	241080	2012-08-06	400019			500102	Unit B	author				dilute	-39.1099	175.67	Lat/long	Estimated from figure in paper	587					1.69439			r35 th63	629
		35		Breard et al 2015	Tongariro (Upper Te Maari crater)	241080	2012-08-06	400019			500102	Unit B	author				dilute	-39.1099	175.67	Lat/long	Estimated from figure in paper	588					1.79834			r35 th64	630
		35		Breard et al 2015	Tongariro (Upper Te Maari crater)	241080	2012-08-06	400019			500102	Unit B	author				dilute	-39.1099	175.67	Lat/long	Estimated from figure in paper	589					1.96466			r35 th65	631
		35		Breard et al 2015	Tongariro (Upper Te Maari crater)	241080	2012-08-06	400019			500102	Unit B	author				dilute	-39.1099	175.67	Lat/long	Estimated from figure in paper	590					2.35551			r35 th66	632
		35		Breard et al 2015	Tongariro (Upper Te Maari crater)	241080	2012-08-06	400019			500103	Unit C	author				dilute	-39.1099	175.67	Lat/long	Estimated from figure in paper	591					0.99168			r35 th67	633
		35		Breard et al 2015	Tongariro (Upper Te Maari crater)	241080	2012-08-06	400019			500103	Unit C	author				dilute	-39.1099	175.67	Lat/long	Estimated from figure in paper	592					1.24116			r35 th68	634
		35		Breard et al 2015	Tongariro (Upper Te Maari crater)	241080	2012-08-06	400019			500103	Unit C	author				dilute	-39.1099	175.67	Lat/long	Estimated from figure in paper	593					1.42827			r35 th69	635
		35		Breard et al 2015	Tongariro (Upper Te Maari crater)	241080	2012-08-06	400019			500103	Unit C	author				dilute	-39.1099	175.67	Lat/long	Estimated from figure in paper	594					1.61538			r35 th70	636
		35		Breard et al 2015	Tongariro (Upper Te Maari crater)	241080	2012-08-06	400019			500103	Unit C	author				dilute	-39.1099	175.67	Lat/long	Estimated from figure in paper	595					1.96881			r35 th71	637
		35		Breard et al 2015	Tongariro (Upper Te Maari crater)	241080	2012-08-06	400019			500103	Unit C	author				dilute	-39.1099	175.67	Lat/long	Estimated from figure in paper	596					2.35551			r35 th72	638
		35		Breard et al 2015	Tongariro (Upper Te Maari crater)	241080	2012-08-06	400019			500102	Unit B	author				dilute	-39.1099	175.67	Lat/long	Estimated from figure in paper	597					1.11312			r35 bf1	639
		35		Breard et al 2015	Tongariro (Upper Te Maari crater)	241080	2012-08-06	400019			500102	Unit B	author				dilute	-39.1099	175.67	Lat/long	Estimated from figure in paper	598					1.2543			r35 bf2	640
		35		Breard et al 2015	Tongariro (Upper Te Maari crater)	241080	2012-08-06	400019			500102	Unit B	author				dilute	-39.1099	175.67	Lat/long	Estimated from figure in paper	599					1.40996			r35 bf3	641
		35		Breard et al 2015	Tongariro (Upper Te Maari crater)	241080	2012-08-06	400019			500102	Unit B	author				dilute	-39.1099	175.67	Lat/long	Estimated from figure in paper	600					1.52941			r35 bf4	642
		35		Breard et al 2015	Tongariro (Upper Te Maari crater)	241080	2012-08-06	400019			500102	Unit B	author				dilute	-39.1099	175.67	Lat/long	Estimated from figure in paper	601					1.60724			r35 bf5	643
	https://doi.org/10.1038/s41598-021-94866-2	36		Lagmay et al 2021	Taal	273070	2020-01-12	400020			500105	Layer 1	author				surge					602	14.0023	121.009	Lat/long					Sample 1	644
		36		Lagmay et al 2021	Taal	273070	2020-01-12	400020			500106	Layer 2	author				surge					603	14.0023	121.009	Lat/long					Sample 2	645
		36		Lagmay et al 2021	Taal	273070	2020-01-12	400020			500107	Layer 3	author				surge					604	14.0023	121.009	Lat/long					Sample 3	646
		36		Lagmay et al 2021	Taal	273070	2020-01-12	400020			500108	Layer 4	author				surge					605	14.0023	121.009	Lat/long					Sample 4	647
	https://doi.org/10.1130/0016-7606(1990)102%3C1038:TADOAP%3E2.3.CO;2	37		Fisher 1990	Mount St. Helens	321050	1980-05-18	314560		314560	500111	Ground layer	author				lateral blast	46.2	-122.18	Lat/long	Volcano summit - GVP lat-long data										648
		37		Fisher 1990	Mount St. Helens	321050	1980-05-18	314560		314560	500112	Layer A1	author				lateral blast	46.2	-122.18	Lat/long	Volcano summit - GVP lat-long data										649
		37		Fisher 1990	Mount St. Helens	321050	1980-05-18	314560		314560	500113	Layer A2	author	20	A2a	author	lateral blast	46.2	-122.18	Lat/long	Volcano summit - GVP lat-long data										650
		37		Fisher 1990	Mount St. Helens	321050	1980-05-18	314560		314560	500113	Layer A2	author	21	A2b	author	lateral blast	46.2	-122.18	Lat/long	Volcano summit - GVP lat-long data										651
		37		Fisher 1990	Mount St. Helens	321050	1980-05-18	314560		314560	500112	Layer A1	author				lateral blast	46.2	-122.18	Lat/long	Volcano summit - GVP lat-long data	606					3.4			Layer A1 3.4 s1	652
		37		Fisher 1990	Mount St. Helens	321050	1980-05-18	314560		314560	500112	Layer A1	author				lateral blast	46.2	-122.18	Lat/long	Volcano summit - GVP lat-long data	607					4.18			Layer A1 4.18 s2	653
		37		Fisher 1990	Mount St. Helens	321050	1980-05-18	314560		314560	500112	Layer A1	author				lateral blast	46.2	-122.18	Lat/long	Volcano summit - GVP lat-long data	608					2.82			Layer A1 2.82 s3	654
		37		Fisher 1990	Mount St. Helens	321050	1980-05-18	314560		314560	500112	Layer A1	author				lateral blast	46.2	-122.18	Lat/long	Volcano summit - GVP lat-long data	609					2.86			Layer A1 2.86 s4	655
		37		Fisher 1990	Mount St. Helens	321050	1980-05-18	314560		314560	500112	Layer A1	author				lateral blast	46.2	-122.18	Lat/long	Volcano summit - GVP lat-long data	610					4.14			Layer A1 4.14 s5	656
		37		Fisher 1990	Mount St. Helens	321050	1980-05-18	314560		314560	500112	Layer A1	author				lateral blast	46.2	-122.18	Lat/long	Volcano summit - GVP lat-long data	611					4.14			Layer A1 4.14 s6	657
		37		Fisher 1990	Mount St. Helens	321050	1980-05-18	314560		314560	500112	Layer A1	author				lateral blast	46.2	-122.18	Lat/long	Volcano summit - GVP lat-long data	612					4.51			Layer A1 4.51 s7	658
		37		Fisher 1990	Mount St. Helens	321050	1980-05-18	314560		314560	500112	Layer A1	author				lateral blast	46.2	-122.18	Lat/long	Volcano summit - GVP lat-long data	613					5			Layer A1 5 s8	659
		37		Fisher 1990	Mount St. Helens	321050	1980-05-18	314560		314560	500112	Layer A1	author				lateral blast	46.2	-122.18	Lat/long	Volcano summit - GVP lat-long data	614					4.96			Layer A1 4.96 s9	660
		37		Fisher 1990	Mount St. Helens	321050	1980-05-18	314560		314560	500112	Layer A1	author				lateral blast	46.2	-122.18	Lat/long	Volcano summit - GVP lat-long data	615					6.45			Layer A1 6.45 s10	661
		37		Fisher 1990	Mount St. Helens	321050	1980-05-18	314560		314560	500112	Layer A1	author				lateral blast	46.2	-122.18	Lat/long	Volcano summit - GVP lat-long data	616					6.4			Layer A1 6.4 s11	662
		37		Fisher 1990	Mount St. Helens	321050	1980-05-18	314560		314560	500112	Layer A1	author				lateral blast	46.2	-122.18	Lat/long	Volcano summit - GVP lat-long data	617					8.42			Layer A1 8.42 s12	663
		37		Fisher 1990	Mount St. Helens	321050	1980-05-18	314560		314560	500112	Layer A1	author				lateral blast	46.2	-122.18	Lat/long	Volcano summit - GVP lat-long data	618					8.34			Layer A1 8.34 s13	664
		37		Fisher 1990	Mount St. Helens	321050	1980-05-18	314560		314560	500112	Layer A1	author				lateral blast	46.2	-122.18	Lat/long	Volcano summit - GVP lat-long data	619					8.5			Layer A1 8.5 s14	665
		37		Fisher 1990	Mount St. Helens	321050	1980-05-18	314560		314560	500112	Layer A1	author				lateral blast	46.2	-122.18	Lat/long	Volcano summit - GVP lat-long data	620					8.5			Layer A1 8.5 s15	666
		37		Fisher 1990	Mount St. Helens	321050	1980-05-18	314560		314560	500112	Layer A1	author				lateral blast	46.2	-122.18	Lat/long	Volcano summit - GVP lat-long data	621					9.25			Layer A1 9.25 s16	667
		37		Fisher 1990	Mount St. Helens	321050	1980-05-18	314560		314560	500112	Layer A1	author				lateral blast	46.2	-122.18	Lat/long	Volcano summit - GVP lat-long data	622					9.7			Layer A1 9.7 s17	668
		37		Fisher 1990	Mount St. Helens	321050	1980-05-18	314560		314560	500112	Layer A1	author				lateral blast	46.2	-122.18	Lat/long	Volcano summit - GVP lat-long data	623					9.66			Layer A1 9.66 s18	669
		37		Fisher 1990	Mount St. Helens	321050	1980-05-18	314560		314560	500112	Layer A1	author				lateral blast	46.2	-122.18	Lat/long	Volcano summit - GVP lat-long data	624					9.25			Layer A1 9.25 s19	670
		37		Fisher 1990	Mount St. Helens	321050	1980-05-18	314560		314560	500112	Layer A1	author				lateral blast	46.2	-122.18	Lat/long	Volcano summit - GVP lat-long data	625					9.16			Layer A1 9.16 s20	671
		37		Fisher 1990	Mount St. Helens	321050	1980-05-18	314560		314560	500112	Layer A1	author				lateral blast	46.2	-122.18	Lat/long	Volcano summit - GVP lat-long data	626					9.21			Layer A1 9.21 s21	672
		37		Fisher 1990	Mount St. Helens	321050	1980-05-18	314560		314560	500112	Layer A1	author				lateral blast	46.2	-122.18	Lat/long	Volcano summit - GVP lat-long data	627					9.7			Layer A1 9.7 s22	673
		37		Fisher 1990	Mount St. Helens	321050	1980-05-18	314560		314560	500112	Layer A1	author				lateral blast	46.2	-122.18	Lat/long	Volcano summit - GVP lat-long data	628					9.49			Layer A1 9.49 s23	674
		37		Fisher 1990	Mount St. Helens	321050	1980-05-18	314560		314560	500112	Layer A1	author				lateral blast	46.2	-122.18	Lat/long	Volcano summit - GVP lat-long data	629					9.99			Layer A1 9.99 s24	675
		37		Fisher 1990	Mount St. Helens	321050	1980-05-18	314560		314560	500112	Layer A1	author				lateral blast	46.2	-122.18	Lat/long	Volcano summit - GVP lat-long data	630					10.32			Layer A1 10.32 s25	676
		37		Fisher 1990	Mount St. Helens	321050	1980-05-18	314560		314560	500112	Layer A1	author				lateral blast	46.2	-122.18	Lat/long	Volcano summit - GVP lat-long data	631					10.03			Layer A1 10.03 s26	677
		37		Fisher 1990	Mount St. Helens	321050	1980-05-18	314560		314560	500112	Layer A1	author				lateral blast	46.2	-122.18	Lat/long	Volcano summit - GVP lat-long data	632					9.45			Layer A1 9.45 s27	678
		37		Fisher 1990	Mount St. Helens	321050	1980-05-18	314560		314560	500112	Layer A1	author				lateral blast	46.2	-122.18	Lat/long	Volcano summit - GVP lat-long data	633					10.69			Layer A1 10.69 s28	679
		37		Fisher 1990	Mount St. Helens	321050	1980-05-18	314560		314560	500112	Layer A1	author				lateral blast	46.2	-122.18	Lat/long	Volcano summit - GVP lat-long data	634					10.93			Layer A1 10.93 s29	680
		37		Fisher 1990	Mount St. Helens	321050	1980-05-18	314560		314560	500112	Layer A1	author				lateral blast	46.2	-122.18	Lat/long	Volcano summit - GVP lat-long data	635					10.73			Layer A1 10.73 s30	681
		37		Fisher 1990	Mount St. Helens	321050	1980-05-18	314560		314560	500112	Layer A1	author				lateral blast	46.2	-122.18	Lat/long	Volcano summit - GVP lat-long data	636					10.77			Layer A1 10.77 s31	682
		37		Fisher 1990	Mount St. Helens	321050	1980-05-18	314560		314560	500112	Layer A1	author				lateral blast	46.2	-122.18	Lat/long	Volcano summit - GVP lat-long data	637					11.06			Layer A1 11.06 s32	683
		37		Fisher 1990	Mount St. Helens	321050	1980-05-18	314560		314560	500112	Layer A1	author				lateral blast	46.2	-122.18	Lat/long	Volcano summit - GVP lat-long data	638					11.35			Layer A1 11.35 s33	684
		37		Fisher 1990	Mount St. Helens	321050	1980-05-18	314560		314560	500112	Layer A1	author				lateral blast	46.2	-122.18	Lat/long	Volcano summit - GVP lat-long data	639					11.39			Layer A1 11.39 s34	685
		37		Fisher 1990	Mount St. Helens	321050	1980-05-18	314560		314560	500112	Layer A1	author				lateral blast	46.2	-122.18	Lat/long	Volcano summit - GVP lat-long data	640					9.99			Layer A1 9.99 s35	686
		37		Fisher 1990	Mount St. Helens	321050	1980-05-18	314560		314560	500112	Layer A1	author				lateral blast	46.2	-122.18	Lat/long	Volcano summit - GVP lat-long data	641					10.81			Layer A1 10.81 s36	687
		37		Fisher 1990	Mount St. Helens	321050	1980-05-18	314560		314560	500112	Layer A1	author				lateral blast	46.2	-122.18	Lat/long	Volcano summit - GVP lat-long data	642					11.02			Layer A1 11.02 s37	688
		37		Fisher 1990	Mount St. Helens	321050	1980-05-18	314560		314560	500112	Layer A1	author				lateral blast	46.2	-122.18	Lat/long	Volcano summit - GVP lat-long data	643					10.65			Layer A1 10.65 s38	689
		37		Fisher 1990	Mount St. Helens	321050	1980-05-18	314560		314560	500112	Layer A1	author				lateral blast	46.2	-122.18	Lat/long	Volcano summit - GVP lat-long data	644					10.28			Layer A1 10.28 s39	690
		37		Fisher 1990	Mount St. Helens	321050	1980-05-18	314560		314560	500112	Layer A1	author				lateral blast	46.2	-122.18	Lat/long	Volcano summit - GVP lat-long data	645					10.89			Layer A1 10.89 s40	691
		37		Fisher 1990	Mount St. Helens	321050	1980-05-18	314560		314560	500112	Layer A1	author				lateral blast	46.2	-122.18	Lat/long	Volcano summit - GVP lat-long data	646					10.23			Layer A1 10.23 s41	692
		37		Fisher 1990	Mount St. Helens	321050	1980-05-18	314560		314560	500112	Layer A1	author				lateral blast	46.2	-122.18	Lat/long	Volcano summit - GVP lat-long data	647					10.77			Layer A1 10.77 s42	693
		37		Fisher 1990	Mount St. Helens	321050	1980-05-18	314560		314560	500112	Layer A1	author				lateral blast	46.2	-122.18	Lat/long	Volcano summit - GVP lat-long data	648					11.02			Layer A1 11.02 s43	694
		37		Fisher 1990	Mount St. Helens	321050	1980-05-18	314560		314560	500112	Layer A1	author				lateral blast	46.2	-122.18	Lat/long	Volcano summit - GVP lat-long data	649					11.18			Layer A1 11.18 s44	695
		37		Fisher 1990	Mount St. Helens	321050	1980-05-18	314560		314560	500112	Layer A1	author				lateral blast	46.2	-122.18	Lat/long	Volcano summit - GVP lat-long data	650					11.14			Layer A1 11.14 s45	696
		37		Fisher 1990	Mount St. Helens	321050	1980-05-18	314560		314560	500112	Layer A1	author				lateral blast	46.2	-122.18	Lat/long	Volcano summit - GVP lat-long data	651					11.47			Layer A1 11.47 s46	697
		37		Fisher 1990	Mount St. Helens	321050	1980-05-18	314560		314560	500112	Layer A1	author				lateral blast	46.2	-122.18	Lat/long	Volcano summit - GVP lat-long data	652					11.59			Layer A1 11.59 s47	698
		37		Fisher 1990	Mount St. Helens	321050	1980-05-18	314560		314560	500112	Layer A1	author				lateral blast	46.2	-122.18	Lat/long	Volcano summit - GVP lat-long data	653					12.05			Layer A1 12.05 s48	699
		37		Fisher 1990	Mount St. Helens	321050	1980-05-18	314560		314560	500112	Layer A1	author				lateral blast	46.2	-122.18	Lat/long	Volcano summit - GVP lat-long data	654					12.54			Layer A1 12.54 s49	700
		37		Fisher 1990	Mount St. Helens	321050	1980-05-18	314560		314560	500112	Layer A1	author				lateral blast	46.2	-122.18	Lat/long	Volcano summit - GVP lat-long data	655					13.04			Layer A1 13.04 s50	701
		37		Fisher 1990	Mount St. Helens	321050	1980-05-18	314560		314560	500112	Layer A1	author				lateral blast	46.2	-122.18	Lat/long	Volcano summit - GVP lat-long data	656					13.2			Layer A1 13.2 s51	702
		37		Fisher 1990	Mount St. Helens	321050	1980-05-18	314560		314560	500112	Layer A1	author				lateral blast	46.2	-122.18	Lat/long	Volcano summit - GVP lat-long data	657					12.29			Layer A1 12.29 s52	703
		37		Fisher 1990	Mount St. Helens	321050	1980-05-18	314560		314560	500112	Layer A1	author				lateral blast	46.2	-122.18	Lat/long	Volcano summit - GVP lat-long data	658					13.2			Layer A1 13.2 s53	704
		37		Fisher 1990	Mount St. Helens	321050	1980-05-18	314560		314560	500112	Layer A1	author				lateral blast	46.2	-122.18	Lat/long	Volcano summit - GVP lat-long data	659					13.36			Layer A1 13.36 s54	705
		37		Fisher 1990	Mount St. Helens	321050	1980-05-18	314560		314560	500112	Layer A1	author				lateral blast	46.2	-122.18	Lat/long	Volcano summit - GVP lat-long data	660					11.51			Layer A1 11.51 s55	706
		37		Fisher 1990	Mount St. Helens	321050	1980-05-18	314560		314560	500112	Layer A1	author				lateral blast	46.2	-122.18	Lat/long	Volcano summit - GVP lat-long data	661					12.13			Layer A1 12.13 s56	707
		37		Fisher 1990	Mount St. Helens	321050	1980-05-18	314560		314560	500112	Layer A1	author				lateral blast	46.2	-122.18	Lat/long	Volcano summit - GVP lat-long data	662					11.88			Layer A1 11.88 s57	708
		37		Fisher 1990	Mount St. Helens	321050	1980-05-18	314560		314560	500112	Layer A1	author				lateral blast	46.2	-122.18	Lat/long	Volcano summit - GVP lat-long data	663					12.29			Layer A1 12.29 s58	709
		37		Fisher 1990	Mount St. Helens	321050	1980-05-18	314560		314560	500112	Layer A1	author				lateral blast	46.2	-122.18	Lat/long	Volcano summit - GVP lat-long data	664					12.46			Layer A1 12.46 s59	710
		37		Fisher 1990	Mount St. Helens	321050	1980-05-18	314560		314560	500112	Layer A1	author				lateral blast	46.2	-122.18	Lat/long	Volcano summit - GVP lat-long data	665					12.79			Layer A1 12.79 s60	711
		37		Fisher 1990	Mount St. Helens	321050	1980-05-18	314560		314560	500112	Layer A1	author				lateral blast	46.2	-122.18	Lat/long	Volcano summit - GVP lat-long data	666					13.28			Layer A1 13.28 s61	712
		37		Fisher 1990	Mount St. Helens	321050	1980-05-18	314560		314560	500112	Layer A1	author				lateral blast	46.2	-122.18	Lat/long	Volcano summit - GVP lat-long data	667					13.45			Layer A1 13.45 s62	713
		37		Fisher 1990	Mount St. Helens	321050	1980-05-18	314560		314560	500112	Layer A1	author				lateral blast	46.2	-122.18	Lat/long	Volcano summit - GVP lat-long data	668					13.45			Layer A1 13.45 s63	714
		37		Fisher 1990	Mount St. Helens	321050	1980-05-18	314560		314560	500112	Layer A1	author				lateral blast	46.2	-122.18	Lat/long	Volcano summit - GVP lat-long data	669					12.5			Layer A1 12.5 s64	715
		37		Fisher 1990	Mount St. Helens	321050	1980-05-18	314560		314560	500112	Layer A1	author				lateral blast	46.2	-122.18	Lat/long	Volcano summit - GVP lat-long data	670					13.04			Layer A1 13.04 s65	716
		37		Fisher 1990	Mount St. Helens	321050	1980-05-18	314560		314560	500112	Layer A1	author				lateral blast	46.2	-122.18	Lat/long	Volcano summit - GVP lat-long data	671					13.28			Layer A1 13.28 s66	717
		37		Fisher 1990	Mount St. Helens	321050	1980-05-18	314560		314560	500112	Layer A1	author				lateral blast	46.2	-122.18	Lat/long	Volcano summit - GVP lat-long data	672					11.88			Layer A1 11.88 s67	718
		37		Fisher 1990	Mount St. Helens	321050	1980-05-18	314560		314560	500112	Layer A1	author				lateral blast	46.2	-122.18	Lat/long	Volcano summit - GVP lat-long data	673					12.46			Layer A1 12.46 s68	719
		37		Fisher 1990	Mount St. Helens	321050	1980-05-18	314560		314560	500112	Layer A1	author				lateral blast	46.2	-122.18	Lat/long	Volcano summit - GVP lat-long data	674					12.66			Layer A1 12.66 s69	720
		37		Fisher 1990	Mount St. Helens	321050	1980-05-18	314560		314560	500112	Layer A1	author				lateral blast	46.2	-122.18	Lat/long	Volcano summit - GVP lat-long data	675					13.16			Layer A1 13.16 s70	721
		37		Fisher 1990	Mount St. Helens	321050	1980-05-18	314560		314560	500112	Layer A1	author				lateral blast	46.2	-122.18	Lat/long	Volcano summit - GVP lat-long data	676					16			Layer A1 16 s71	722
		37		Fisher 1990	Mount St. Helens	321050	1980-05-18	314560		314560	500112	Layer A1	author				lateral blast	46.2	-122.18	Lat/long	Volcano summit - GVP lat-long data	677					16			Layer A1 16 s72	723
		37		Fisher 1990	Mount St. Helens	321050	1980-05-18	314560		314560	500112	Layer A1	author				lateral blast	46.2	-122.18	Lat/long	Volcano summit - GVP lat-long data	678					15.42			Layer A1 15.42 s73	724
		37		Fisher 1990	Mount St. Helens	321050	1980-05-18	314560		314560	500112	Layer A1	author				lateral blast	46.2	-122.18	Lat/long	Volcano summit - GVP lat-long data	679					15.84			Layer A1 15.84 s74	725
		37		Fisher 1990	Mount St. Helens	321050	1980-05-18	314560		314560	500112	Layer A1	author				lateral blast	46.2	-122.18	Lat/long	Volcano summit - GVP lat-long data	680					14.07			Layer A1 14.07 s75	726
		37		Fisher 1990	Mount St. Helens	321050	1980-05-18	314560		314560	500112	Layer A1	author				lateral blast	46.2	-122.18	Lat/long	Volcano summit - GVP lat-long data	681					14.27			Layer A1 14.27 s76	727
		37		Fisher 1990	Mount St. Helens	321050	1980-05-18	314560		314560	500112	Layer A1	author				lateral blast	46.2	-122.18	Lat/long	Volcano summit - GVP lat-long data	682					14.6			Layer A1 14.6 s77	728
		37		Fisher 1990	Mount St. Helens	321050	1980-05-18	314560		314560	500112	Layer A1	author				lateral blast	46.2	-122.18	Lat/long	Volcano summit - GVP lat-long data	683					15.51			Layer A1 15.51 s78	729
		37		Fisher 1990	Mount St. Helens	321050	1980-05-18	314560		314560	500112	Layer A1	author				lateral blast	46.2	-122.18	Lat/long	Volcano summit - GVP lat-long data	684					15.84			Layer A1 15.84 s79	730
		37		Fisher 1990	Mount St. Helens	321050	1980-05-18	314560		314560	500112	Layer A1	author				lateral blast	46.2	-122.18	Lat/long	Volcano summit - GVP lat-long data	685					14.35			Layer A1 14.35 s80	731
		37		Fisher 1990	Mount St. Helens	321050	1980-05-18	314560		314560	500112	Layer A1	author				lateral blast	46.2	-122.18	Lat/long	Volcano summit - GVP lat-long data	686					14.72			Layer A1 14.72 s81	732
		37		Fisher 1990	Mount St. Helens	321050	1980-05-18	314560		314560	500112	Layer A1	author				lateral blast	46.2	-122.18	Lat/long	Volcano summit - GVP lat-long data	687					15.01			Layer A1 15.01 s82	733
		37		Fisher 1990	Mount St. Helens	321050	1980-05-18	314560		314560	500112	Layer A1	author				lateral blast	46.2	-122.18	Lat/long	Volcano summit - GVP lat-long data	688					15.38			Layer A1 15.38 s83	734
		37		Fisher 1990	Mount St. Helens	321050	1980-05-18	314560		314560	500112	Layer A1	author				lateral blast	46.2	-122.18	Lat/long	Volcano summit - GVP lat-long data	689					16.17			Layer A1 16.17 s84	735
		37		Fisher 1990	Mount St. Helens	321050	1980-05-18	314560		314560	500112	Layer A1	author				lateral blast	46.2	-122.18	Lat/long	Volcano summit - GVP lat-long data	690					15.84			Layer A1 15.84 s85	736
		37		Fisher 1990	Mount St. Helens	321050	1980-05-18	314560		314560	500112	Layer A1	author				lateral blast	46.2	-122.18	Lat/long	Volcano summit - GVP lat-long data	691					15.42			Layer A1 15.42 s86	737
		37		Fisher 1990	Mount St. Helens	321050	1980-05-18	314560		314560	500112	Layer A1	author				lateral blast	46.2	-122.18	Lat/long	Volcano summit - GVP lat-long data	692					15.01			Layer A1 15.01 s87	738
		37		Fisher 1990	Mount St. Helens	321050	1980-05-18	314560		314560	500112	Layer A1	author				lateral blast	46.2	-122.18	Lat/long	Volcano summit - GVP lat-long data	693					14.68			Layer A1 14.68 s88	739
		37		Fisher 1990	Mount St. Helens	321050	1980-05-18	314560		314560	500112	Layer A1	author				lateral blast	46.2	-122.18	Lat/long	Volcano summit - GVP lat-long data	694					14.27			Layer A1 14.27 s89	740
		37		Fisher 1990	Mount St. Helens	321050	1980-05-18	314560		314560	500112	Layer A1	author				lateral blast	46.2	-122.18	Lat/long	Volcano summit - GVP lat-long data	695					14.44			Layer A1 14.44 s90	741
		37		Fisher 1990	Mount St. Helens	321050	1980-05-18	314560		314560	500112	Layer A1	author				lateral blast	46.2	-122.18	Lat/long	Volcano summit - GVP lat-long data	696					14.19			Layer A1 14.19 s91	742
		37		Fisher 1990	Mount St. Helens	321050	1980-05-18	314560		314560	500112	Layer A1	author				lateral blast	46.2	-122.18	Lat/long	Volcano summit - GVP lat-long data	697					14.52			Layer A1 14.52 s92	743
		37		Fisher 1990	Mount St. Helens	321050	1980-05-18	314560		314560	500112	Layer A1	author				lateral blast	46.2	-122.18	Lat/long	Volcano summit - GVP lat-long data	698					14.97			Layer A1 14.97 s93	744
		37		Fisher 1990	Mount St. Helens	321050	1980-05-18	314560		314560	500112	Layer A1	author				lateral blast	46.2	-122.18	Lat/long	Volcano summit - GVP lat-long data	699					15.26			Layer A1 15.26 s94	745
		37		Fisher 1990	Mount St. Helens	321050	1980-05-18	314560		314560	500112	Layer A1	author				lateral blast	46.2	-122.18	Lat/long	Volcano summit - GVP lat-long data	700					15.42			Layer A1 15.42 s95	746
		37		Fisher 1990	Mount St. Helens	321050	1980-05-18	314560		314560	500112	Layer A1	author				lateral blast	46.2	-122.18	Lat/long	Volcano summit - GVP lat-long data	701					15.47			Layer A1 15.47 s96	747
		37		Fisher 1990	Mount St. Helens	321050	1980-05-18	314560		314560	500112	Layer A1	author				lateral blast	46.2	-122.18	Lat/long	Volcano summit - GVP lat-long data	702					14.39			Layer A1 14.39 s97	748
		37		Fisher 1990	Mount St. Helens	321050	1980-05-18	314560		314560	500112	Layer A1	author				lateral blast	46.2	-122.18	Lat/long	Volcano summit - GVP lat-long data	703					14.23			Layer A1 14.23 s98	749
		37		Fisher 1990	Mount St. Helens	321050	1980-05-18	314560		314560	500112	Layer A1	author				lateral blast	46.2	-122.18	Lat/long	Volcano summit - GVP lat-long data	704					14.27			Layer A1 14.27 s99	750
		37		Fisher 1990	Mount St. Helens	321050	1980-05-18	314560		314560	500112	Layer A1	author				lateral blast	46.2	-122.18	Lat/long	Volcano summit - GVP lat-long data	705					14.56			Layer A1 14.56 s100	751
		37		Fisher 1990	Mount St. Helens	321050	1980-05-18	314560		314560	500112	Layer A1	author				lateral blast	46.2	-122.18	Lat/long	Volcano summit - GVP lat-long data	706					14.93			Layer A1 14.93 s101	752
		37		Fisher 1990	Mount St. Helens	321050	1980-05-18	314560		314560	500112	Layer A1	author				lateral blast	46.2	-122.18	Lat/long	Volcano summit - GVP lat-long data	707					14.6			Layer A1 14.6 s102	753
		37		Fisher 1990	Mount St. Helens	321050	1980-05-18	314560		314560	500112	Layer A1	author				lateral blast	46.2	-122.18	Lat/long	Volcano summit - GVP lat-long data	708					15.96			Layer A1 15.96 s103	754
		37		Fisher 1990	Mount St. Helens	321050	1980-05-18	314560		314560	500112	Layer A1	author				lateral blast	46.2	-122.18	Lat/long	Volcano summit - GVP lat-long data	709					15.01			Layer A1 15.01 s104	755
		37		Fisher 1990	Mount St. Helens	321050	1980-05-18	314560		314560	500112	Layer A1	author				lateral blast	46.2	-122.18	Lat/long	Volcano summit - GVP lat-long data	710					14.68			Layer A1 14.68 s105	756
		37		Fisher 1990	Mount St. Helens	321050	1980-05-18	314560		314560	500112	Layer A1	author				lateral blast	46.2	-122.18	Lat/long	Volcano summit - GVP lat-long data	711					15.01			Layer A1 15.01 s106	757
		37		Fisher 1990	Mount St. Helens	321050	1980-05-18	314560		314560	500112	Layer A1	author				lateral blast	46.2	-122.18	Lat/long	Volcano summit - GVP lat-long data	712					15.75			Layer A1 15.75 s107	758
		37		Fisher 1990	Mount St. Helens	321050	1980-05-18	314560		314560	500112	Layer A1	author				lateral blast	46.2	-122.18	Lat/long	Volcano summit - GVP lat-long data	713					16.99			Layer A1 16.99 s108	759
		37		Fisher 1990	Mount St. Helens	321050	1980-05-18	314560		314560	500112	Layer A1	author				lateral blast	46.2	-122.18	Lat/long	Volcano summit - GVP lat-long data	714					17.4			Layer A1 17.4 s109	760
		37		Fisher 1990	Mount St. Helens	321050	1980-05-18	314560		314560	500112	Layer A1	author				lateral blast	46.2	-122.18	Lat/long	Volcano summit - GVP lat-long data	715					18.55			Layer A1 18.55 s110	761
		37		Fisher 1990	Mount St. Helens	321050	1980-05-18	314560		314560	500112	Layer A1	author				lateral blast	46.2	-122.18	Lat/long	Volcano summit - GVP lat-long data	716					16.95			Layer A1 16.95 s111	762
		37		Fisher 1990	Mount St. Helens	321050	1980-05-18	314560		314560	500112	Layer A1	author				lateral blast	46.2	-122.18	Lat/long	Volcano summit - GVP lat-long data	717					17.4			Layer A1 17.4 s112	763
		37		Fisher 1990	Mount St. Helens	321050	1980-05-18	314560		314560	500112	Layer A1	author				lateral blast	46.2	-122.18	Lat/long	Volcano summit - GVP lat-long data	718					16.99			Layer A1 16.99 s113	764
		37		Fisher 1990	Mount St. Helens	321050	1980-05-18	314560		314560	500112	Layer A1	author				lateral blast	46.2	-122.18	Lat/long	Volcano summit - GVP lat-long data	719					16.74			Layer A1 16.74 s114	765
		37		Fisher 1990	Mount St. Helens	321050	1980-05-18	314560		314560	500112	Layer A1	author				lateral blast	46.2	-122.18	Lat/long	Volcano summit - GVP lat-long data	720					16.91			Layer A1 16.91 s115	766
		37		Fisher 1990	Mount St. Helens	321050	1980-05-18	314560		314560	500112	Layer A1	author				lateral blast	46.2	-122.18	Lat/long	Volcano summit - GVP lat-long data	721					17.73			Layer A1 17.73 s116	767
		37		Fisher 1990	Mount St. Helens	321050	1980-05-18	314560		314560	500112	Layer A1	author				lateral blast	46.2	-122.18	Lat/long	Volcano summit - GVP lat-long data	722					18.02			Layer A1 18.02 s117	768
		37		Fisher 1990	Mount St. Helens	321050	1980-05-18	314560		314560	500112	Layer A1	author				lateral blast	46.2	-122.18	Lat/long	Volcano summit - GVP lat-long data	723					18.64			Layer A1 18.64 s118	769
		37		Fisher 1990	Mount St. Helens	321050	1980-05-18	314560		314560	500112	Layer A1	author				lateral blast	46.2	-122.18	Lat/long	Volcano summit - GVP lat-long data	724					19.05			Layer A1 19.05 s119	770
		37		Fisher 1990	Mount St. Helens	321050	1980-05-18	314560		314560	500112	Layer A1	author				lateral blast	46.2	-122.18	Lat/long	Volcano summit - GVP lat-long data	725					18.43			Layer A1 18.43 s120	771
		37		Fisher 1990	Mount St. Helens	321050	1980-05-18	314560		314560	500112	Layer A1	author				lateral blast	46.2	-122.18	Lat/long	Volcano summit - GVP lat-long data	726					20			Layer A1 20 s121	772
		37		Fisher 1990	Mount St. Helens	321050	1980-05-18	314560		314560	500112	Layer A1	author				lateral blast	46.2	-122.18	Lat/long	Volcano summit - GVP lat-long data	727					20			Layer A1 20 s122	773
		37		Fisher 1990	Mount St. Helens	321050	1980-05-18	314560		314560	500112	Layer A1	author				lateral blast	46.2	-122.18	Lat/long	Volcano summit - GVP lat-long data	728					20.28			Layer A1 20.28 s123	774
		37		Fisher 1990	Mount St. Helens	321050	1980-05-18	314560		314560	500112	Layer A1	author				lateral blast	46.2	-122.18	Lat/long	Volcano summit - GVP lat-long data	729					20.86			Layer A1 20.86 s124	775
		37		Fisher 1990	Mount St. Helens	321050	1980-05-18	314560		314560	500112	Layer A1	author				lateral blast	46.2	-122.18	Lat/long	Volcano summit - GVP lat-long data	730					21.19			Layer A1 21.19 s125	776
		37		Fisher 1990	Mount St. Helens	321050	1980-05-18	314560		314560	500112	Layer A1	author				lateral blast	46.2	-122.18	Lat/long	Volcano summit - GVP lat-long data	731					21.97			Layer A1 21.97 s126	777
		37		Fisher 1990	Mount St. Helens	321050	1980-05-18	314560		314560	500112	Layer A1	author				lateral blast	46.2	-122.18	Lat/long	Volcano summit - GVP lat-long data	732					23.17			Layer A1 23.17 s127	778
		37		Fisher 1990	Mount St. Helens	321050	1980-05-18	314560		314560	500112	Layer A1	author				lateral blast	46.2	-122.18	Lat/long	Volcano summit - GVP lat-long data	733					23			Layer A1 23 s128	779
		37		Fisher 1990	Mount St. Helens	321050	1980-05-18	314560		314560	500112	Layer A1	author				lateral blast	46.2	-122.18	Lat/long	Volcano summit - GVP lat-long data	734					26.83			Layer A1 26.83 s129	780
		37		Fisher 1990	Mount St. Helens	321050	1980-05-18	314560		314560	500113	Layer A2	author	22	A2a	author	lateral blast	46.2	-122.18	Lat/long	Volcano summit - GVP lat-long data	735					3.15			Layer A2 3.15 s130	781
		37		Fisher 1990	Mount St. Helens	321050	1980-05-18	314560		314560	500113	Layer A2	author	22	A2a	author	lateral blast	46.2	-122.18	Lat/long	Volcano summit - GVP lat-long data	736					2.82			Layer A2 2.82 s131	782
		37		Fisher 1990	Mount St. Helens	321050	1980-05-18	314560		314560	500113	Layer A2	author	22	A2a	author	lateral blast	46.2	-122.18	Lat/long	Volcano summit - GVP lat-long data	737					4.68			Layer A2 4.68 s132	783
		37		Fisher 1990	Mount St. Helens	321050	1980-05-18	314560		314560	500113	Layer A2	author	22	A2a	author	lateral blast	46.2	-122.18	Lat/long	Volcano summit - GVP lat-long data	738					4.68			Layer A2 4.68 s133	784
		37		Fisher 1990	Mount St. Helens	321050	1980-05-18	314560		314560	500113	Layer A2	author	22	A2a	author	lateral blast	46.2	-122.18	Lat/long	Volcano summit - GVP lat-long data	739					4.24			Layer A2 4.24 s134	785
		37		Fisher 1990	Mount St. Helens	321050	1980-05-18	314560		314560	500113	Layer A2	author	22	A2a	author	lateral blast	46.2	-122.18	Lat/long	Volcano summit - GVP lat-long data	740					3.93			Layer A2 3.93 s135	786
		37		Fisher 1990	Mount St. Helens	321050	1980-05-18	314560		314560	500113	Layer A2	author	22	A2a	author	lateral blast	46.2	-122.18	Lat/long	Volcano summit - GVP lat-long data	741					7.17			Layer A2 7.17 s136	787
		37		Fisher 1990	Mount St. Helens	321050	1980-05-18	314560		314560	500113	Layer A2	author	22	A2a	author	lateral blast	46.2	-122.18	Lat/long	Volcano summit - GVP lat-long data	742					7.24			Layer A2 7.24 s137	788
		37		Fisher 1990	Mount St. Helens	321050	1980-05-18	314560		314560	500113	Layer A2	author	22	A2a	author	lateral blast	46.2	-122.18	Lat/long	Volcano summit - GVP lat-long data	743					7.07			Layer A2 7.07 s138	789
		37		Fisher 1990	Mount St. Helens	321050	1980-05-18	314560		314560	500113	Layer A2	author	22	A2a	author	lateral blast	46.2	-122.18	Lat/long	Volcano summit - GVP lat-long data	744					7.79			Layer A2 7.79 s139	790
		37		Fisher 1990	Mount St. Helens	321050	1980-05-18	314560		314560	500113	Layer A2	author	22	A2a	author	lateral blast	46.2	-122.18	Lat/long	Volcano summit - GVP lat-long data	745					7.83			Layer A2 7.83 s140	791
		37		Fisher 1990	Mount St. Helens	321050	1980-05-18	314560		314560	500113	Layer A2	author	22	A2a	author	lateral blast	46.2	-122.18	Lat/long	Volcano summit - GVP lat-long data	746					8.38			Layer A2 8.38 s141	792
		37		Fisher 1990	Mount St. Helens	321050	1980-05-18	314560		314560	500113	Layer A2	author	22	A2a	author	lateral blast	46.2	-122.18	Lat/long	Volcano summit - GVP lat-long data	747					8.35			Layer A2 8.35 s142	793
		37		Fisher 1990	Mount St. Helens	321050	1980-05-18	314560		314560	500113	Layer A2	author	22	A2a	author	lateral blast	46.2	-122.18	Lat/long	Volcano summit - GVP lat-long data	748					8.74			Layer A2 8.74 s143	794
		37		Fisher 1990	Mount St. Helens	321050	1980-05-18	314560		314560	500113	Layer A2	author	22	A2a	author	lateral blast	46.2	-122.18	Lat/long	Volcano summit - GVP lat-long data	749					8.88			Layer A2 8.88 s144	795
		37		Fisher 1990	Mount St. Helens	321050	1980-05-18	314560		314560	500113	Layer A2	author	22	A2a	author	lateral blast	46.2	-122.18	Lat/long	Volcano summit - GVP lat-long data	750					8.91			Layer A2 8.91 s145	796
		37		Fisher 1990	Mount St. Helens	321050	1980-05-18	314560		314560	500113	Layer A2	author	22	A2a	author	lateral blast	46.2	-122.18	Lat/long	Volcano summit - GVP lat-long data	751					9.86			Layer A2 9.86 s146	797
		37		Fisher 1990	Mount St. Helens	321050	1980-05-18	314560		314560	500113	Layer A2	author	22	A2a	author	lateral blast	46.2	-122.18	Lat/long	Volcano summit - GVP lat-long data	752					9.2			Layer A2 9.2 s147	798
		37		Fisher 1990	Mount St. Helens	321050	1980-05-18	314560		314560	500113	Layer A2	author	22	A2a	author	lateral blast	46.2	-122.18	Lat/long	Volcano summit - GVP lat-long data	753					8.94			Layer A2 8.94 s148	799
		37		Fisher 1990	Mount St. Helens	321050	1980-05-18	314560		314560	500113	Layer A2	author	22	A2a	author	lateral blast	46.2	-122.18	Lat/long	Volcano summit - GVP lat-long data	754					9.17			Layer A2 9.17 s149	800
		37		Fisher 1990	Mount St. Helens	321050	1980-05-18	314560		314560	500113	Layer A2	author	22	A2a	author	lateral blast	46.2	-122.18	Lat/long	Volcano summit - GVP lat-long data	755					8.94			Layer A2 8.94 s150	801
		37		Fisher 1990	Mount St. Helens	321050	1980-05-18	314560		314560	500113	Layer A2	author	22	A2a	author	lateral blast	46.2	-122.18	Lat/long	Volcano summit - GVP lat-long data	756					9.27			Layer A2 9.27 s151	802
		37		Fisher 1990	Mount St. Helens	321050	1980-05-18	314560		314560	500113	Layer A2	author	22	A2a	author	lateral blast	46.2	-122.18	Lat/long	Volcano summit - GVP lat-long data	757					9.46			Layer A2 9.46 s152	803
		37		Fisher 1990	Mount St. Helens	321050	1980-05-18	314560		314560	500113	Layer A2	author	22	A2a	author	lateral blast	46.2	-122.18	Lat/long	Volcano summit - GVP lat-long data	758					9.86			Layer A2 9.86 s153	804
		37		Fisher 1990	Mount St. Helens	321050	1980-05-18	314560		314560	500113	Layer A2	author	22	A2a	author	lateral blast	46.2	-122.18	Lat/long	Volcano summit - GVP lat-long data	759					10.18			Layer A2 10.18 s154	805
		37		Fisher 1990	Mount St. Helens	321050	1980-05-18	314560		314560	500113	Layer A2	author	22	A2a	author	lateral blast	46.2	-122.18	Lat/long	Volcano summit - GVP lat-long data	760					10.71			Layer A2 10.71 s155	806
		37		Fisher 1990	Mount St. Helens	321050	1980-05-18	314560		314560	500113	Layer A2	author	22	A2a	author	lateral blast	46.2	-122.18	Lat/long	Volcano summit - GVP lat-long data	761					10.71			Layer A2 10.71 s156	807
		37		Fisher 1990	Mount St. Helens	321050	1980-05-18	314560		314560	500113	Layer A2	author	22	A2a	author	lateral blast	46.2	-122.18	Lat/long	Volcano summit - GVP lat-long data	762					10.15			Layer A2 10.15 s157	808
		37		Fisher 1990	Mount St. Helens	321050	1980-05-18	314560		314560	500113	Layer A2	author	22	A2a	author	lateral blast	46.2	-122.18	Lat/long	Volcano summit - GVP lat-long data	763					9.84			Layer A2 9.84 s158	809
		37		Fisher 1990	Mount St. Helens	321050	1980-05-18	314560		314560	500113	Layer A2	author	22	A2a	author	lateral blast	46.2	-122.18	Lat/long	Volcano summit - GVP lat-long data	764					9.66			Layer A2 9.66 s159	810
		37		Fisher 1990	Mount St. Helens	321050	1980-05-18	314560		314560	500113	Layer A2	author	22	A2a	author	lateral blast	46.2	-122.18	Lat/long	Volcano summit - GVP lat-long data	765					9.5			Layer A2 9.5 s160	811
		37		Fisher 1990	Mount St. Helens	321050	1980-05-18	314560		314560	500113	Layer A2	author	22	A2a	author	lateral blast	46.2	-122.18	Lat/long	Volcano summit - GVP lat-long data	766					9.86			Layer A2 9.86 s161	812
		37		Fisher 1990	Mount St. Helens	321050	1980-05-18	314560		314560	500113	Layer A2	author	22	A2a	author	lateral blast	46.2	-122.18	Lat/long	Volcano summit - GVP lat-long data	767					10.18			Layer A2 10.18 s162	813
		37		Fisher 1990	Mount St. Helens	321050	1980-05-18	314560		314560	500113	Layer A2	author	22	A2a	author	lateral blast	46.2	-122.18	Lat/long	Volcano summit - GVP lat-long data	768					9.92			Layer A2 9.92 s163	814
		37		Fisher 1990	Mount St. Helens	321050	1980-05-18	314560		314560	500113	Layer A2	author	22	A2a	author	lateral blast	46.2	-122.18	Lat/long	Volcano summit - GVP lat-long data	769					10.41			Layer A2 10.41 s164	815
		37		Fisher 1990	Mount St. Helens	321050	1980-05-18	314560		314560	500113	Layer A2	author	22	A2a	author	lateral blast	46.2	-122.18	Lat/long	Volcano summit - GVP lat-long data	770					10.56			Layer A2 10.56 s165	816
		37		Fisher 1990	Mount St. Helens	321050	1980-05-18	314560		314560	500113	Layer A2	author	22	A2a	author	lateral blast	46.2	-122.18	Lat/long	Volcano summit - GVP lat-long data	771					10.97			Layer A2 10.97 s166	817
		37		Fisher 1990	Mount St. Helens	321050	1980-05-18	314560		314560	500113	Layer A2	author	22	A2a	author	lateral blast	46.2	-122.18	Lat/long	Volcano summit - GVP lat-long data	772					11.25			Layer A2 11.25 s167	818
		37		Fisher 1990	Mount St. Helens	321050	1980-05-18	314560		314560	500113	Layer A2	author	22	A2a	author	lateral blast	46.2	-122.18	Lat/long	Volcano summit - GVP lat-long data	773					11.31			Layer A2 11.31 s168	819
		37		Fisher 1990	Mount St. Helens	321050	1980-05-18	314560		314560	500113	Layer A2	author	22	A2a	author	lateral blast	46.2	-122.18	Lat/long	Volcano summit - GVP lat-long data	774					11.31			Layer A2 11.31 s169	820
		37		Fisher 1990	Mount St. Helens	321050	1980-05-18	314560		314560	500113	Layer A2	author	22	A2a	author	lateral blast	46.2	-122.18	Lat/long	Volcano summit - GVP lat-long data	775					11.99			Layer A2 11.99 s170	821
		37		Fisher 1990	Mount St. Helens	321050	1980-05-18	314560		314560	500113	Layer A2	author	22	A2a	author	lateral blast	46.2	-122.18	Lat/long	Volcano summit - GVP lat-long data	776					12.15			Layer A2 12.15 s171	822
		37		Fisher 1990	Mount St. Helens	321050	1980-05-18	314560		314560	500113	Layer A2	author	22	A2a	author	lateral blast	46.2	-122.18	Lat/long	Volcano summit - GVP lat-long data	777					12.25			Layer A2 12.25 s172	823
		37		Fisher 1990	Mount St. Helens	321050	1980-05-18	314560		314560	500113	Layer A2	author	22	A2a	author	lateral blast	46.2	-122.18	Lat/long	Volcano summit - GVP lat-long data	778					13.16			Layer A2 13.16 s173	824
		37		Fisher 1990	Mount St. Helens	321050	1980-05-18	314560		314560	500113	Layer A2	author	22	A2a	author	lateral blast	46.2	-122.18	Lat/long	Volcano summit - GVP lat-long data	779					13.16			Layer A2 13.16 s174	825
		37		Fisher 1990	Mount St. Helens	321050	1980-05-18	314560		314560	500113	Layer A2	author	22	A2a	author	lateral blast	46.2	-122.18	Lat/long	Volcano summit - GVP lat-long data	780					13.62			Layer A2 13.62 s175	826
		37		Fisher 1990	Mount St. Helens	321050	1980-05-18	314560		314560	500113	Layer A2	author	22	A2a	author	lateral blast	46.2	-122.18	Lat/long	Volcano summit - GVP lat-long data	781					13.75			Layer A2 13.75 s176	827
		37		Fisher 1990	Mount St. Helens	321050	1980-05-18	314560		314560	500113	Layer A2	author	22	A2a	author	lateral blast	46.2	-122.18	Lat/long	Volcano summit - GVP lat-long data	782					13.49			Layer A2 13.49 s177	828
		37		Fisher 1990	Mount St. Helens	321050	1980-05-18	314560		314560	500113	Layer A2	author	22	A2a	author	lateral blast	46.2	-122.18	Lat/long	Volcano summit - GVP lat-long data	783					13.7			Layer A2 13.7 s178	829
		37		Fisher 1990	Mount St. Helens	321050	1980-05-18	314560		314560	500113	Layer A2	author	22	A2a	author	lateral blast	46.2	-122.18	Lat/long	Volcano summit - GVP lat-long data	784					15.49			Layer A2 15.49 s179	830
		37		Fisher 1990	Mount St. Helens	321050	1980-05-18	314560		314560	500113	Layer A2	author	22	A2a	author	lateral blast	46.2	-122.18	Lat/long	Volcano summit - GVP lat-long data	785					14.21			Layer A2 14.21 s180	831
		37		Fisher 1990	Mount St. Helens	321050	1980-05-18	314560		314560	500113	Layer A2	author	22	A2a	author	lateral blast	46.2	-122.18	Lat/long	Volcano summit - GVP lat-long data	786					14.44			Layer A2 14.44 s181	832
		37		Fisher 1990	Mount St. Helens	321050	1980-05-18	314560		314560	500113	Layer A2	author	22	A2a	author	lateral blast	46.2	-122.18	Lat/long	Volcano summit - GVP lat-long data	787					14.39			Layer A2 14.39 s182	833
		37		Fisher 1990	Mount St. Helens	321050	1980-05-18	314560		314560	500113	Layer A2	author	22	A2a	author	lateral blast	46.2	-122.18	Lat/long	Volcano summit - GVP lat-long data	788					14.24			Layer A2 14.24 s183	834
		37		Fisher 1990	Mount St. Helens	321050	1980-05-18	314560		314560	500113	Layer A2	author	22	A2a	author	lateral blast	46.2	-122.18	Lat/long	Volcano summit - GVP lat-long data	789					14.24			Layer A2 14.24 s184	835
		37		Fisher 1990	Mount St. Helens	321050	1980-05-18	314560		314560	500113	Layer A2	author	22	A2a	author	lateral blast	46.2	-122.18	Lat/long	Volcano summit - GVP lat-long data	790					13.65			Layer A2 13.65 s185	836
		37		Fisher 1990	Mount St. Helens	321050	1980-05-18	314560		314560	500113	Layer A2	author	22	A2a	author	lateral blast	46.2	-122.18	Lat/long	Volcano summit - GVP lat-long data	791					14			Layer A2 14 s186	837
		37		Fisher 1990	Mount St. Helens	321050	1980-05-18	314560		314560	500113	Layer A2	author	22	A2a	author	lateral blast	46.2	-122.18	Lat/long	Volcano summit - GVP lat-long data	792					13.16			Layer A2 13.16 s187	838
		37		Fisher 1990	Mount St. Helens	321050	1980-05-18	314560		314560	500113	Layer A2	author	22	A2a	author	lateral blast	46.2	-122.18	Lat/long	Volcano summit - GVP lat-long data	793					13.23			Layer A2 13.23 s188	839
		37		Fisher 1990	Mount St. Helens	321050	1980-05-18	314560		314560	500113	Layer A2	author	22	A2a	author	lateral blast	46.2	-122.18	Lat/long	Volcano summit - GVP lat-long data	794					11.46			Layer A2 11.46 s189	840
		37		Fisher 1990	Mount St. Helens	321050	1980-05-18	314560		314560	500113	Layer A2	author	22	A2a	author	lateral blast	46.2	-122.18	Lat/long	Volcano summit - GVP lat-long data	795					11.95			Layer A2 11.95 s190	841
		37		Fisher 1990	Mount St. Helens	321050	1980-05-18	314560		314560	500113	Layer A2	author	22	A2a	author	lateral blast	46.2	-122.18	Lat/long	Volcano summit - GVP lat-long data	796					11.99			Layer A2 11.99 s191	842
		37		Fisher 1990	Mount St. Helens	321050	1980-05-18	314560		314560	500113	Layer A2	author	22	A2a	author	lateral blast	46.2	-122.18	Lat/long	Volcano summit - GVP lat-long data	797					12.41			Layer A2 12.41 s192	843
		37		Fisher 1990	Mount St. Helens	321050	1980-05-18	314560		314560	500113	Layer A2	author	22	A2a	author	lateral blast	46.2	-122.18	Lat/long	Volcano summit - GVP lat-long data	798					12.41			Layer A2 12.41 s193	844
		37		Fisher 1990	Mount St. Helens	321050	1980-05-18	314560		314560	500113	Layer A2	author	22	A2a	author	lateral blast	46.2	-122.18	Lat/long	Volcano summit - GVP lat-long data	799					13.03			Layer A2 13.03 s194	845
		37		Fisher 1990	Mount St. Helens	321050	1980-05-18	314560		314560	500113	Layer A2	author	22	A2a	author	lateral blast	46.2	-122.18	Lat/long	Volcano summit - GVP lat-long data	800					13.38			Layer A2 13.38 s195	846
		37		Fisher 1990	Mount St. Helens	321050	1980-05-18	314560		314560	500113	Layer A2	author	22	A2a	author	lateral blast	46.2	-122.18	Lat/long	Volcano summit - GVP lat-long data	801					13.2			Layer A2 13.2 s196	847
		37		Fisher 1990	Mount St. Helens	321050	1980-05-18	314560		314560	500113	Layer A2	author	22	A2a	author	lateral blast	46.2	-122.18	Lat/long	Volcano summit - GVP lat-long data	802					12.9			Layer A2 12.9 s197	848
		37		Fisher 1990	Mount St. Helens	321050	1980-05-18	314560		314560	500113	Layer A2	author	22	A2a	author	lateral blast	46.2	-122.18	Lat/long	Volcano summit - GVP lat-long data	803					13.11			Layer A2 13.11 s198	849
		37		Fisher 1990	Mount St. Helens	321050	1980-05-18	314560		314560	500113	Layer A2	author	22	A2a	author	lateral blast	46.2	-122.18	Lat/long	Volcano summit - GVP lat-long data	804					13.33			Layer A2 13.33 s199	850
		37		Fisher 1990	Mount St. Helens	321050	1980-05-18	314560		314560	500113	Layer A2	author	22	A2a	author	lateral blast	46.2	-122.18	Lat/long	Volcano summit - GVP lat-long data	805					13.74			Layer A2 13.74 s200	851
		37		Fisher 1990	Mount St. Helens	321050	1980-05-18	314560		314560	500113	Layer A2	author	22	A2a	author	lateral blast	46.2	-122.18	Lat/long	Volcano summit - GVP lat-long data	806					14.01			Layer A2 14.01 s201	852
		37		Fisher 1990	Mount St. Helens	321050	1980-05-18	314560		314560	500113	Layer A2	author	22	A2a	author	lateral blast	46.2	-122.18	Lat/long	Volcano summit - GVP lat-long data	807					14.24			Layer A2 14.24 s202	853
		37		Fisher 1990	Mount St. Helens	321050	1980-05-18	314560		314560	500113	Layer A2	author	22	A2a	author	lateral blast	46.2	-122.18	Lat/long	Volcano summit - GVP lat-long data	808					14.24			Layer A2 14.24 s203	854
		37		Fisher 1990	Mount St. Helens	321050	1980-05-18	314560		314560	500113	Layer A2	author	22	A2a	author	lateral blast	46.2	-122.18	Lat/long	Volcano summit - GVP lat-long data	809					13.75			Layer A2 13.75 s204	855
		37		Fisher 1990	Mount St. Helens	321050	1980-05-18	314560		314560	500113	Layer A2	author	22	A2a	author	lateral blast	46.2	-122.18	Lat/long	Volcano summit - GVP lat-long data	810					14.51			Layer A2 14.51 s205	856
		37		Fisher 1990	Mount St. Helens	321050	1980-05-18	314560		314560	500113	Layer A2	author	22	A2a	author	lateral blast	46.2	-122.18	Lat/long	Volcano summit - GVP lat-long data	811					14.64			Layer A2 14.64 s206	857
		37		Fisher 1990	Mount St. Helens	321050	1980-05-18	314560		314560	500113	Layer A2	author	22	A2a	author	lateral blast	46.2	-122.18	Lat/long	Volcano summit - GVP lat-long data	812					14.96			Layer A2 14.96 s207	858
		37		Fisher 1990	Mount St. Helens	321050	1980-05-18	314560		314560	500113	Layer A2	author	22	A2a	author	lateral blast	46.2	-122.18	Lat/long	Volcano summit - GVP lat-long data	813					14.67			Layer A2 14.67 s208	859
		37		Fisher 1990	Mount St. Helens	321050	1980-05-18	314560		314560	500113	Layer A2	author	22	A2a	author	lateral blast	46.2	-122.18	Lat/long	Volcano summit - GVP lat-long data	814					14.74			Layer A2 14.74 s209	860
		37		Fisher 1990	Mount St. Helens	321050	1980-05-18	314560		314560	500113	Layer A2	author	22	A2a	author	lateral blast	46.2	-122.18	Lat/long	Volcano summit - GVP lat-long data	815					15.16			Layer A2 15.16 s210	861
		37		Fisher 1990	Mount St. Helens	321050	1980-05-18	314560		314560	500113	Layer A2	author	22	A2a	author	lateral blast	46.2	-122.18	Lat/long	Volcano summit - GVP lat-long data	816					16.31			Layer A2 16.31 s211	862
		37		Fisher 1990	Mount St. Helens	321050	1980-05-18	314560		314560	500113	Layer A2	author	22	A2a	author	lateral blast	46.2	-122.18	Lat/long	Volcano summit - GVP lat-long data	817					16.03			Layer A2 16.03 s212	863
		37		Fisher 1990	Mount St. Helens	321050	1980-05-18	314560		314560	500113	Layer A2	author	22	A2a	author	lateral blast	46.2	-122.18	Lat/long	Volcano summit - GVP lat-long data	818					16.54			Layer A2 16.54 s213	864
		37		Fisher 1990	Mount St. Helens	321050	1980-05-18	314560		314560	500113	Layer A2	author	22	A2a	author	lateral blast	46.2	-122.18	Lat/long	Volcano summit - GVP lat-long data	819					17.39			Layer A2 17.39 s214	865
		37		Fisher 1990	Mount St. Helens	321050	1980-05-18	314560		314560	500113	Layer A2	author	22	A2a	author	lateral blast	46.2	-122.18	Lat/long	Volcano summit - GVP lat-long data	820					17.06			Layer A2 17.06 s215	866
		37		Fisher 1990	Mount St. Helens	321050	1980-05-18	314560		314560	500113	Layer A2	author	22	A2a	author	lateral blast	46.2	-122.18	Lat/long	Volcano summit - GVP lat-long data	821					17.35			Layer A2 17.35 s216	867
		37		Fisher 1990	Mount St. Helens	321050	1980-05-18	314560		314560	500113	Layer A2	author	22	A2a	author	lateral blast	46.2	-122.18	Lat/long	Volcano summit - GVP lat-long data	822					16.94			Layer A2 16.94 s217	868
		37		Fisher 1990	Mount St. Helens	321050	1980-05-18	314560		314560	500113	Layer A2	author	22	A2a	author	lateral blast	46.2	-122.18	Lat/long	Volcano summit - GVP lat-long data	823					18.35			Layer A2 18.35 s218	869
		37		Fisher 1990	Mount St. Helens	321050	1980-05-18	314560		314560	500113	Layer A2	author	22	A2a	author	lateral blast	46.2	-122.18	Lat/long	Volcano summit - GVP lat-long data	824					18.35			Layer A2 18.35 s219	870
		37		Fisher 1990	Mount St. Helens	321050	1980-05-18	314560		314560	500113	Layer A2	author	22	A2a	author	lateral blast	46.2	-122.18	Lat/long	Volcano summit - GVP lat-long data	825					18.63			Layer A2 18.63 s220	871
		37		Fisher 1990	Mount St. Helens	321050	1980-05-18	314560		314560	500113	Layer A2	author	22	A2a	author	lateral blast	46.2	-122.18	Lat/long	Volcano summit - GVP lat-long data	826					18.57			Layer A2 18.57 s221	872
		37		Fisher 1990	Mount St. Helens	321050	1980-05-18	314560		314560	500113	Layer A2	author	22	A2a	author	lateral blast	46.2	-122.18	Lat/long	Volcano summit - GVP lat-long data	827					19.45			Layer A2 19.45 s222	873
		37		Fisher 1990	Mount St. Helens	321050	1980-05-18	314560		314560	500113	Layer A2	author	22	A2a	author	lateral blast	46.2	-122.18	Lat/long	Volcano summit - GVP lat-long data	828					21.4			Layer A2 21.4 s223	874
		37		Fisher 1990	Mount St. Helens	321050	1980-05-18	314560		314560	500113	Layer A2	author	22	A2a	author	lateral blast	46.2	-122.18	Lat/long	Volcano summit - GVP lat-long data	829					19.94			Layer A2 19.94 s224	875
		37		Fisher 1990	Mount St. Helens	321050	1980-05-18	314560		314560	500113	Layer A2	author	22	A2a	author	lateral blast	46.2	-122.18	Lat/long	Volcano summit - GVP lat-long data	830					19.25			Layer A2 19.25 s225	876
		37		Fisher 1990	Mount St. Helens	321050	1980-05-18	314560		314560	500113	Layer A2	author	22	A2a	author	lateral blast	46.2	-122.18	Lat/long	Volcano summit - GVP lat-long data	831					20.12			Layer A2 20.12 s226	877
		37		Fisher 1990	Mount St. Helens	321050	1980-05-18	314560		314560	500113	Layer A2	author	22	A2a	author	lateral blast	46.2	-122.18	Lat/long	Volcano summit - GVP lat-long data	832					21.54			Layer A2 21.54 s227	878
		37		Fisher 1990	Mount St. Helens	321050	1980-05-18	314560		314560	500113	Layer A2	author	22	A2a	author	lateral blast	46.2	-122.18	Lat/long	Volcano summit - GVP lat-long data	833					21.35			Layer A2 21.35 s228	879
		37		Fisher 1990	Mount St. Helens	321050	1980-05-18	314560		314560	500113	Layer A2	author	22	A2a	author	lateral blast	46.2	-122.18	Lat/long	Volcano summit - GVP lat-long data	834					24.54			Layer A2 24.54 s229	880
		37		Fisher 1990	Mount St. Helens	321050	1980-05-18	314560		314560	500113	Layer A2	author	23	A2b	author	lateral blast	46.2	-122.18	Lat/long	Volcano summit - GVP lat-long data	835					2.7			Layer A2 2.7 s230	881
		37		Fisher 1990	Mount St. Helens	321050	1980-05-18	314560		314560	500113	Layer A2	author	23	A2b	author	lateral blast	46.2	-122.18	Lat/long	Volcano summit - GVP lat-long data	836					3.18			Layer A2 3.18 s231	882
		37		Fisher 1990	Mount St. Helens	321050	1980-05-18	314560		314560	500113	Layer A2	author	23	A2b	author	lateral blast	46.2	-122.18	Lat/long	Volcano summit - GVP lat-long data	837					3.34			Layer A2 3.34 s232	883
		37		Fisher 1990	Mount St. Helens	321050	1980-05-18	314560		314560	500113	Layer A2	author	23	A2b	author	lateral blast	46.2	-122.18	Lat/long	Volcano summit - GVP lat-long data	838					3.22			Layer A2 3.22 s233	884
		37		Fisher 1990	Mount St. Helens	321050	1980-05-18	314560		314560	500113	Layer A2	author	23	A2b	author	lateral blast	46.2	-122.18	Lat/long	Volcano summit - GVP lat-long data	839					4.14			Layer A2 4.14 s234	885
		37		Fisher 1990	Mount St. Helens	321050	1980-05-18	314560		314560	500113	Layer A2	author	23	A2b	author	lateral blast	46.2	-122.18	Lat/long	Volcano summit - GVP lat-long data	840					4.5			Layer A2 4.5 s235	886
		37		Fisher 1990	Mount St. Helens	321050	1980-05-18	314560		314560	500113	Layer A2	author	23	A2b	author	lateral blast	46.2	-122.18	Lat/long	Volcano summit - GVP lat-long data	841					7.5			Layer A2 7.5 s236	887
		37		Fisher 1990	Mount St. Helens	321050	1980-05-18	314560		314560	500113	Layer A2	author	23	A2b	author	lateral blast	46.2	-122.18	Lat/long	Volcano summit - GVP lat-long data	842					8.38			Layer A2 8.38 s237	888
		37		Fisher 1990	Mount St. Helens	321050	1980-05-18	314560		314560	500113	Layer A2	author	23	A2b	author	lateral blast	46.2	-122.18	Lat/long	Volcano summit - GVP lat-long data	843					9.58			Layer A2 9.58 s238	889
		37		Fisher 1990	Mount St. Helens	321050	1980-05-18	314560		314560	500113	Layer A2	author	23	A2b	author	lateral blast	46.2	-122.18	Lat/long	Volcano summit - GVP lat-long data	844					13.18			Layer A2 13.18 s239	890
		37		Fisher 1990	Mount St. Helens	321050	1980-05-18	314560		314560	500113	Layer A2	author	23	A2b	author	lateral blast	46.2	-122.18	Lat/long	Volcano summit - GVP lat-long data	845					14.94			Layer A2 14.94 s240	891
		37		Fisher 1990	Mount St. Helens	321050	1980-05-18	314560		314560	500113	Layer A2	author	23	A2b	author	lateral blast	46.2	-122.18	Lat/long	Volcano summit - GVP lat-long data	846					10.18			Layer A2 10.18 s241	892
		37		Fisher 1990	Mount St. Helens	321050	1980-05-18	314560		314560	500113	Layer A2	author	23	A2b	author	lateral blast	46.2	-122.18	Lat/long	Volcano summit - GVP lat-long data	847					7.74			Layer A2 7.74 s242	893
		37		Fisher 1990	Mount St. Helens	321050	1980-05-18	314560		314560	500113	Layer A2	author	23	A2b	author	lateral blast	46.2	-122.18	Lat/long	Volcano summit - GVP lat-long data	848					8.22			Layer A2 8.22 s243	894
		37		Fisher 1990	Mount St. Helens	321050	1980-05-18	314560		314560	500113	Layer A2	author	23	A2b	author	lateral blast	46.2	-122.18	Lat/long	Volcano summit - GVP lat-long data	849					7.7			Layer A2 7.7 s244	895
		37		Fisher 1990	Mount St. Helens	321050	1980-05-18	314560		314560	500113	Layer A2	author	23	A2b	author	lateral blast	46.2	-122.18	Lat/long	Volcano summit - GVP lat-long data	850					8.86			Layer A2 8.86 s245	896
		37		Fisher 1990	Mount St. Helens	321050	1980-05-18	314560		314560	500113	Layer A2	author	23	A2b	author	lateral blast	46.2	-122.18	Lat/long	Volcano summit - GVP lat-long data	851					9.3			Layer A2 9.3 s246	897
		37		Fisher 1990	Mount St. Helens	321050	1980-05-18	314560		314560	500113	Layer A2	author	23	A2b	author	lateral blast	46.2	-122.18	Lat/long	Volcano summit - GVP lat-long data	852					9.5			Layer A2 9.5 s247	898
		37		Fisher 1990	Mount St. Helens	321050	1980-05-18	314560		314560	500113	Layer A2	author	23	A2b	author	lateral blast	46.2	-122.18	Lat/long	Volcano summit - GVP lat-long data	853					9.58			Layer A2 9.58 s248	899
		37		Fisher 1990	Mount St. Helens	321050	1980-05-18	314560		314560	500113	Layer A2	author	23	A2b	author	lateral blast	46.2	-122.18	Lat/long	Volcano summit - GVP lat-long data	854					10.14			Layer A2 10.14 s249	900
		37		Fisher 1990	Mount St. Helens	321050	1980-05-18	314560		314560	500113	Layer A2	author	23	A2b	author	lateral blast	46.2	-122.18	Lat/long	Volcano summit - GVP lat-long data	855					9.9			Layer A2 9.9 s250	901
		37		Fisher 1990	Mount St. Helens	321050	1980-05-18	314560		314560	500113	Layer A2	author	23	A2b	author	lateral blast	46.2	-122.18	Lat/long	Volcano summit - GVP lat-long data	856					9.86			Layer A2 9.86 s251	902
		37		Fisher 1990	Mount St. Helens	321050	1980-05-18	314560		314560	500113	Layer A2	author	23	A2b	author	lateral blast	46.2	-122.18	Lat/long	Volcano summit - GVP lat-long data	857					9.6			Layer A2 9.6 s252	903
		37		Fisher 1990	Mount St. Helens	321050	1980-05-18	314560		314560	500113	Layer A2	author	23	A2b	author	lateral blast	46.2	-122.18	Lat/long	Volcano summit - GVP lat-long data	858					9.9			Layer A2 9.9 s253	904
		37		Fisher 1990	Mount St. Helens	321050	1980-05-18	314560		314560	500113	Layer A2	author	23	A2b	author	lateral blast	46.2	-122.18	Lat/long	Volcano summit - GVP lat-long data	859					10.1			Layer A2 10.1 s254	905
		37		Fisher 1990	Mount St. Helens	321050	1980-05-18	314560		314560	500113	Layer A2	author	23	A2b	author	lateral blast	46.2	-122.18	Lat/long	Volcano summit - GVP lat-long data	860					10.3			Layer A2 10.3 s255	906
		37		Fisher 1990	Mount St. Helens	321050	1980-05-18	314560		314560	500113	Layer A2	author	23	A2b	author	lateral blast	46.2	-122.18	Lat/long	Volcano summit - GVP lat-long data	861					10.58			Layer A2 10.58 s256	907
		37		Fisher 1990	Mount St. Helens	321050	1980-05-18	314560		314560	500113	Layer A2	author	23	A2b	author	lateral blast	46.2	-122.18	Lat/long	Volcano summit - GVP lat-long data	862					11.02			Layer A2 11.02 s257	908
		37		Fisher 1990	Mount St. Helens	321050	1980-05-18	314560		314560	500113	Layer A2	author	23	A2b	author	lateral blast	46.2	-122.18	Lat/long	Volcano summit - GVP lat-long data	863					10.7			Layer A2 10.7 s258	909
		37		Fisher 1990	Mount St. Helens	321050	1980-05-18	314560		314560	500113	Layer A2	author	23	A2b	author	lateral blast	46.2	-122.18	Lat/long	Volcano summit - GVP lat-long data	864					10.66			Layer A2 10.66 s259	910
		37		Fisher 1990	Mount St. Helens	321050	1980-05-18	314560		314560	500113	Layer A2	author	23	A2b	author	lateral blast	46.2	-122.18	Lat/long	Volcano summit - GVP lat-long data	865					10.86			Layer A2 10.86 s260	911
		37		Fisher 1990	Mount St. Helens	321050	1980-05-18	314560		314560	500113	Layer A2	author	23	A2b	author	lateral blast	46.2	-122.18	Lat/long	Volcano summit - GVP lat-long data	866					10.62			Layer A2 10.62 s261	912
		37		Fisher 1990	Mount St. Helens	321050	1980-05-18	314560		314560	500113	Layer A2	author	23	A2b	author	lateral blast	46.2	-122.18	Lat/long	Volcano summit - GVP lat-long data	867					10.86			Layer A2 10.86 s262	913
		37		Fisher 1990	Mount St. Helens	321050	1980-05-18	314560		314560	500113	Layer A2	author	23	A2b	author	lateral blast	46.2	-122.18	Lat/long	Volcano summit - GVP lat-long data	868					11.26			Layer A2 11.26 s263	914
		37		Fisher 1990	Mount St. Helens	321050	1980-05-18	314560		314560	500113	Layer A2	author	23	A2b	author	lateral blast	46.2	-122.18	Lat/long	Volcano summit - GVP lat-long data	869					11.5			Layer A2 11.5 s264	915
		37		Fisher 1990	Mount St. Helens	321050	1980-05-18	314560		314560	500113	Layer A2	author	23	A2b	author	lateral blast	46.2	-122.18	Lat/long	Volcano summit - GVP lat-long data	870					11.42			Layer A2 11.42 s265	916
		37		Fisher 1990	Mount St. Helens	321050	1980-05-18	314560		314560	500113	Layer A2	author	23	A2b	author	lateral blast	46.2	-122.18	Lat/long	Volcano summit - GVP lat-long data	871					11.94			Layer A2 11.94 s266	917
		37		Fisher 1990	Mount St. Helens	321050	1980-05-18	314560		314560	500113	Layer A2	author	23	A2b	author	lateral blast	46.2	-122.18	Lat/long	Volcano summit - GVP lat-long data	872					12.34			Layer A2 12.34 s267	918
		37		Fisher 1990	Mount St. Helens	321050	1980-05-18	314560		314560	500113	Layer A2	author	23	A2b	author	lateral blast	46.2	-122.18	Lat/long	Volcano summit - GVP lat-long data	873					12.38			Layer A2 12.38 s268	919
		37		Fisher 1990	Mount St. Helens	321050	1980-05-18	314560		314560	500113	Layer A2	author	23	A2b	author	lateral blast	46.2	-122.18	Lat/long	Volcano summit - GVP lat-long data	874					12.66			Layer A2 12.66 s269	920
		37		Fisher 1990	Mount St. Helens	321050	1980-05-18	314560		314560	500113	Layer A2	author	23	A2b	author	lateral blast	46.2	-122.18	Lat/long	Volcano summit - GVP lat-long data	875					12.5			Layer A2 12.5 s270	921
		37		Fisher 1990	Mount St. Helens	321050	1980-05-18	314560		314560	500113	Layer A2	author	23	A2b	author	lateral blast	46.2	-122.18	Lat/long	Volcano summit - GVP lat-long data	876					12.12			Layer A2 12.12 s271	922
		37		Fisher 1990	Mount St. Helens	321050	1980-05-18	314560		314560	500113	Layer A2	author	23	A2b	author	lateral blast	46.2	-122.18	Lat/long	Volcano summit - GVP lat-long data	877					12.14			Layer A2 12.14 s272	923
		37		Fisher 1990	Mount St. Helens	321050	1980-05-18	314560		314560	500113	Layer A2	author	23	A2b	author	lateral blast	46.2	-122.18	Lat/long	Volcano summit - GVP lat-long data	878					12.9			Layer A2 12.9 s273	924
		37		Fisher 1990	Mount St. Helens	321050	1980-05-18	314560		314560	500113	Layer A2	author	23	A2b	author	lateral blast	46.2	-122.18	Lat/long	Volcano summit - GVP lat-long data	879					12.86			Layer A2 12.86 s274	925
		37		Fisher 1990	Mount St. Helens	321050	1980-05-18	314560		314560	500113	Layer A2	author	23	A2b	author	lateral blast	46.2	-122.18	Lat/long	Volcano summit - GVP lat-long data	880					13.42			Layer A2 13.42 s275	926
		37		Fisher 1990	Mount St. Helens	321050	1980-05-18	314560		314560	500113	Layer A2	author	23	A2b	author	lateral blast	46.2	-122.18	Lat/long	Volcano summit - GVP lat-long data	881					13.1			Layer A2 13.1 s276	927
		37		Fisher 1990	Mount St. Helens	321050	1980-05-18	314560		314560	500113	Layer A2	author	23	A2b	author	lateral blast	46.2	-122.18	Lat/long	Volcano summit - GVP lat-long data	882					13.34			Layer A2 13.34 s277	928
		37		Fisher 1990	Mount St. Helens	321050	1980-05-18	314560		314560	500113	Layer A2	author	23	A2b	author	lateral blast	46.2	-122.18	Lat/long	Volcano summit - GVP lat-long data	883					13.02			Layer A2 13.02 s278	929
		37		Fisher 1990	Mount St. Helens	321050	1980-05-18	314560		314560	500113	Layer A2	author	23	A2b	author	lateral blast	46.2	-122.18	Lat/long	Volcano summit - GVP lat-long data	884					13.34			Layer A2 13.34 s279	930
		37		Fisher 1990	Mount St. Helens	321050	1980-05-18	314560		314560	500113	Layer A2	author	23	A2b	author	lateral blast	46.2	-122.18	Lat/long	Volcano summit - GVP lat-long data	885					13.86			Layer A2 13.86 s280	931
		37		Fisher 1990	Mount St. Helens	321050	1980-05-18	314560		314560	500113	Layer A2	author	23	A2b	author	lateral blast	46.2	-122.18	Lat/long	Volcano summit - GVP lat-long data	886					14.06			Layer A2 14.06 s281	932
		37		Fisher 1990	Mount St. Helens	321050	1980-05-18	314560		314560	500113	Layer A2	author	23	A2b	author	lateral blast	46.2	-122.18	Lat/long	Volcano summit - GVP lat-long data	887					14.22			Layer A2 14.22 s282	933
		37		Fisher 1990	Mount St. Helens	321050	1980-05-18	314560		314560	500113	Layer A2	author	23	A2b	author	lateral blast	46.2	-122.18	Lat/long	Volcano summit - GVP lat-long data	888					14.22			Layer A2 14.22 s283	934
		37		Fisher 1990	Mount St. Helens	321050	1980-05-18	314560		314560	500113	Layer A2	author	23	A2b	author	lateral blast	46.2	-122.18	Lat/long	Volcano summit - GVP lat-long data	889					14.74			Layer A2 14.74 s284	935
		37		Fisher 1990	Mount St. Helens	321050	1980-05-18	314560		314560	500113	Layer A2	author	23	A2b	author	lateral blast	46.2	-122.18	Lat/long	Volcano summit - GVP lat-long data	890					14.38			Layer A2 14.38 s285	936
		37		Fisher 1990	Mount St. Helens	321050	1980-05-18	314560		314560	500113	Layer A2	author	23	A2b	author	lateral blast	46.2	-122.18	Lat/long	Volcano summit - GVP lat-long data	891					14.6			Layer A2 14.6 s286	937
		37		Fisher 1990	Mount St. Helens	321050	1980-05-18	314560		314560	500113	Layer A2	author	23	A2b	author	lateral blast	46.2	-122.18	Lat/long	Volcano summit - GVP lat-long data	892					14.86			Layer A2 14.86 s287	938
		37		Fisher 1990	Mount St. Helens	321050	1980-05-18	314560		314560	500113	Layer A2	author	23	A2b	author	lateral blast	46.2	-122.18	Lat/long	Volcano summit - GVP lat-long data	893					15.42			Layer A2 15.42 s288	939
		37		Fisher 1990	Mount St. Helens	321050	1980-05-18	314560		314560	500113	Layer A2	author	23	A2b	author	lateral blast	46.2	-122.18	Lat/long	Volcano summit - GVP lat-long data	894					15.34			Layer A2 15.34 s289	940
		37		Fisher 1990	Mount St. Helens	321050	1980-05-18	314560		314560	500113	Layer A2	author	23	A2b	author	lateral blast	46.2	-122.18	Lat/long	Volcano summit - GVP lat-long data	895					15.38			Layer A2 15.38 s290	941
		37		Fisher 1990	Mount St. Helens	321050	1980-05-18	314560		314560	500113	Layer A2	author	23	A2b	author	lateral blast	46.2	-122.18	Lat/long	Volcano summit - GVP lat-long data	896					14.06			Layer A2 14.06 s291	942
		37		Fisher 1990	Mount St. Helens	321050	1980-05-18	314560		314560	500113	Layer A2	author	23	A2b	author	lateral blast	46.2	-122.18	Lat/long	Volcano summit - GVP lat-long data	897					14.86			Layer A2 14.86 s292	943
		37		Fisher 1990	Mount St. Helens	321050	1980-05-18	314560		314560	500113	Layer A2	author	23	A2b	author	lateral blast	46.2	-122.18	Lat/long	Volcano summit - GVP lat-long data	898					15.18			Layer A2 15.18 s293	944
		37		Fisher 1990	Mount St. Helens	321050	1980-05-18	314560		314560	500113	Layer A2	author	23	A2b	author	lateral blast	46.2	-122.18	Lat/long	Volcano summit - GVP lat-long data	899					14.18			Layer A2 14.18 s294	945
		37		Fisher 1990	Mount St. Helens	321050	1980-05-18	314560		314560	500113	Layer A2	author	23	A2b	author	lateral blast	46.2	-122.18	Lat/long	Volcano summit - GVP lat-long data	900					14.26			Layer A2 14.26 s295	946
		37		Fisher 1990	Mount St. Helens	321050	1980-05-18	314560		314560	500113	Layer A2	author	23	A2b	author	lateral blast	46.2	-122.18	Lat/long	Volcano summit - GVP lat-long data	901					14.22			Layer A2 14.22 s296	947
		37		Fisher 1990	Mount St. Helens	321050	1980-05-18	314560		314560	500113	Layer A2	author	23	A2b	author	lateral blast	46.2	-122.18	Lat/long	Volcano summit - GVP lat-long data	902					14.42			Layer A2 14.42 s297	948
		37		Fisher 1990	Mount St. Helens	321050	1980-05-18	314560		314560	500113	Layer A2	author	23	A2b	author	lateral blast	46.2	-122.18	Lat/long	Volcano summit - GVP lat-long data	903					14.86			Layer A2 14.86 s298	949
		37		Fisher 1990	Mount St. Helens	321050	1980-05-18	314560		314560	500113	Layer A2	author	23	A2b	author	lateral blast	46.2	-122.18	Lat/long	Volcano summit - GVP lat-long data	904					14.56			Layer A2 14.56 s299	950
		37		Fisher 1990	Mount St. Helens	321050	1980-05-18	314560		314560	500113	Layer A2	author	23	A2b	author	lateral blast	46.2	-122.18	Lat/long	Volcano summit - GVP lat-long data	905					14.14			Layer A2 14.14 s300	951
		37		Fisher 1990	Mount St. Helens	321050	1980-05-18	314560		314560	500113	Layer A2	author	23	A2b	author	lateral blast	46.2	-122.18	Lat/long	Volcano summit - GVP lat-long data	906					14.52			Layer A2 14.52 s301	952
		37		Fisher 1990	Mount St. Helens	321050	1980-05-18	314560		314560	500113	Layer A2	author	23	A2b	author	lateral blast	46.2	-122.18	Lat/long	Volcano summit - GVP lat-long data	907					15.1			Layer A2 15.1 s302	953
		37		Fisher 1990	Mount St. Helens	321050	1980-05-18	314560		314560	500113	Layer A2	author	23	A2b	author	lateral blast	46.2	-122.18	Lat/long	Volcano summit - GVP lat-long data	908					15.26			Layer A2 15.26 s303	954
		37		Fisher 1990	Mount St. Helens	321050	1980-05-18	314560		314560	500113	Layer A2	author	23	A2b	author	lateral blast	46.2	-122.18	Lat/long	Volcano summit - GVP lat-long data	909					15.66			Layer A2 15.66 s304	955
		37		Fisher 1990	Mount St. Helens	321050	1980-05-18	314560		314560	500113	Layer A2	author	23	A2b	author	lateral blast	46.2	-122.18	Lat/long	Volcano summit - GVP lat-long data	910					15.82			Layer A2 15.82 s305	956
		37		Fisher 1990	Mount St. Helens	321050	1980-05-18	314560		314560	500113	Layer A2	author	23	A2b	author	lateral blast	46.2	-122.18	Lat/long	Volcano summit - GVP lat-long data	911					16.14			Layer A2 16.14 s306	957
		37		Fisher 1990	Mount St. Helens	321050	1980-05-18	314560		314560	500113	Layer A2	author	23	A2b	author	lateral blast	46.2	-122.18	Lat/long	Volcano summit - GVP lat-long data	912					16.08			Layer A2 16.08 s307	958
		37		Fisher 1990	Mount St. Helens	321050	1980-05-18	314560		314560	500113	Layer A2	author	23	A2b	author	lateral blast	46.2	-122.18	Lat/long	Volcano summit - GVP lat-long data	913					16.3			Layer A2 16.3 s308	959
		37		Fisher 1990	Mount St. Helens	321050	1980-05-18	314560		314560	500113	Layer A2	author	23	A2b	author	lateral blast	46.2	-122.18	Lat/long	Volcano summit - GVP lat-long data	914					16.76			Layer A2 16.76 s309	960
		37		Fisher 1990	Mount St. Helens	321050	1980-05-18	314560		314560	500113	Layer A2	author	23	A2b	author	lateral blast	46.2	-122.18	Lat/long	Volcano summit - GVP lat-long data	915					17.34			Layer A2 17.34 s310	961
		37		Fisher 1990	Mount St. Helens	321050	1980-05-18	314560		314560	500113	Layer A2	author	23	A2b	author	lateral blast	46.2	-122.18	Lat/long	Volcano summit - GVP lat-long data	916					18.3			Layer A2 18.3 s311	962
		37		Fisher 1990	Mount St. Helens	321050	1980-05-18	314560		314560	500113	Layer A2	author	23	A2b	author	lateral blast	46.2	-122.18	Lat/long	Volcano summit - GVP lat-long data	917					16.66			Layer A2 16.66 s312	963
		37		Fisher 1990	Mount St. Helens	321050	1980-05-18	314560		314560	500113	Layer A2	author	23	A2b	author	lateral blast	46.2	-122.18	Lat/long	Volcano summit - GVP lat-long data	918					16.86			Layer A2 16.86 s313	964
		37		Fisher 1990	Mount St. Helens	321050	1980-05-18	314560		314560	500113	Layer A2	author	23	A2b	author	lateral blast	46.2	-122.18	Lat/long	Volcano summit - GVP lat-long data	919					17.82			Layer A2 17.82 s314	965
		37		Fisher 1990	Mount St. Helens	321050	1980-05-18	314560		314560	500113	Layer A2	author	23	A2b	author	lateral blast	46.2	-122.18	Lat/long	Volcano summit - GVP lat-long data	920					18.46			Layer A2 18.46 s315	966
		37		Fisher 1990	Mount St. Helens	321050	1980-05-18	314560		314560	500113	Layer A2	author	23	A2b	author	lateral blast	46.2	-122.18	Lat/long	Volcano summit - GVP lat-long data	921					18.86			Layer A2 18.86 s316	967
		37		Fisher 1990	Mount St. Helens	321050	1980-05-18	314560		314560	500113	Layer A2	author	23	A2b	author	lateral blast	46.2	-122.18	Lat/long	Volcano summit - GVP lat-long data	922					18.42			Layer A2 18.42 s317	968
		37		Fisher 1990	Mount St. Helens	321050	1980-05-18	314560		314560	500113	Layer A2	author	23	A2b	author	lateral blast	46.2	-122.18	Lat/long	Volcano summit - GVP lat-long data	923					18.46			Layer A2 18.46 s318	969
		37		Fisher 1990	Mount St. Helens	321050	1980-05-18	314560		314560	500113	Layer A2	author	23	A2b	author	lateral blast	46.2	-122.18	Lat/long	Volcano summit - GVP lat-long data	924					18.78			Layer A2 18.78 s319	970
		37		Fisher 1990	Mount St. Helens	321050	1980-05-18	314560		314560	500113	Layer A2	author	23	A2b	author	lateral blast	46.2	-122.18	Lat/long	Volcano summit - GVP lat-long data	925					19.82			Layer A2 19.82 s320	971
		37		Fisher 1990	Mount St. Helens	321050	1980-05-18	314560		314560	500113	Layer A2	author	23	A2b	author	lateral blast	46.2	-122.18	Lat/long	Volcano summit - GVP lat-long data	926					20.08			Layer A2 20.08 s321	972
		37		Fisher 1990	Mount St. Helens	321050	1980-05-18	314560		314560	500113	Layer A2	author	23	A2b	author	lateral blast	46.2	-122.18	Lat/long	Volcano summit - GVP lat-long data	927					15.62			Layer A2 15.62 s322	973
		37		Fisher 1990	Mount St. Helens	321050	1980-05-18	314560		314560	500113	Layer A2	author	23	A2b	author	lateral blast	46.2	-122.18	Lat/long	Volcano summit - GVP lat-long data	928					18.82			Layer A2 18.82 s323	974
		37		Fisher 1990	Mount St. Helens	321050	1980-05-18	314560		314560	500113	Layer A2	author	23	A2b	author	lateral blast	46.2	-122.18	Lat/long	Volcano summit - GVP lat-long data	929					20.1			Layer A2 20.1 s324	975
		37		Fisher 1990	Mount St. Helens	321050	1980-05-18	314560		314560	500113	Layer A2	author	23	A2b	author	lateral blast	46.2	-122.18	Lat/long	Volcano summit - GVP lat-long data	930					21.66			Layer A2 21.66 s325	976
		37		Fisher 1990	Mount St. Helens	321050	1980-05-18	314560		314560	500113	Layer A2	author	23	A2b	author	lateral blast	46.2	-122.18	Lat/long	Volcano summit - GVP lat-long data	931					20.78			Layer A2 20.78 s326	977
		37		Fisher 1990	Mount St. Helens	321050	1980-05-18	314560		314560	500113	Layer A2	author	23	A2b	author	lateral blast	46.2	-122.18	Lat/long	Volcano summit - GVP lat-long data	932					21.02			Layer A2 21.02 s327	978
		37		Fisher 1990	Mount St. Helens	321050	1980-05-18	314560		314560	500113	Layer A2	author	23	A2b	author	lateral blast	46.2	-122.18	Lat/long	Volcano summit - GVP lat-long data	933					21.86			Layer A2 21.86 s328	979
		37		Fisher 1990	Mount St. Helens	321050	1980-05-18	314560		314560	500113	Layer A2	author	23	A2b	author	lateral blast	46.2	-122.18	Lat/long	Volcano summit - GVP lat-long data	934					23.1			Layer A2 23.1 s329	980
		37		Fisher 1990	Mount St. Helens	321050	1980-05-18	314560		314560	500113	Layer A2	author	23	A2b	author	lateral blast	46.2	-122.18	Lat/long	Volcano summit - GVP lat-long data	935					23.28			Layer A2 23.28 s330	981
		37		Fisher 1990	Mount St. Helens	321050	1980-05-18	314560		314560	500113	Layer A2	author	23	A2b	author	lateral blast	46.2	-122.18	Lat/long	Volcano summit - GVP lat-long data	936					23.12			Layer A2 23.12 s331	982
		37		Fisher 1990	Mount St. Helens	321050	1980-05-18	314560		314560	500113	Layer A2	author	23	A2b	author	lateral blast	46.2	-122.18	Lat/long	Volcano summit - GVP lat-long data	937					26.52			Layer A2 26.52 s332	983
		37		Fisher 1990	Mount St. Helens	321050	1980-05-18	314560		314560							lateral blast	46.2	-122.18	Lat/long	Volcano summit - GVP lat-long data	938					2.83			MaxJuv1	984
		37		Fisher 1990	Mount St. Helens	321050	1980-05-18	314560		314560							lateral blast	46.2	-122.18	Lat/long	Volcano summit - GVP lat-long data	939					3.29			MaxJuv2	985
		37		Fisher 1990	Mount St. Helens	321050	1980-05-18	314560		314560							lateral blast	46.2	-122.18	Lat/long	Volcano summit - GVP lat-long data	940					3.76			MaxJuv3	986
		37		Fisher 1990	Mount St. Helens	321050	1980-05-18	314560		314560							lateral blast	46.2	-122.18	Lat/long	Volcano summit - GVP lat-long data	941					4.22			MaxJuv4	987
		37		Fisher 1990	Mount St. Helens	321050	1980-05-18	314560		314560							lateral blast	46.2	-122.18	Lat/long	Volcano summit - GVP lat-long data	942					4.08			MaxJuv5	988
		37		Fisher 1990	Mount St. Helens	321050	1980-05-18	314560		314560							lateral blast	46.2	-122.18	Lat/long	Volcano summit - GVP lat-long data	943					4.49			MaxJuv6	989
		37		Fisher 1990	Mount St. Helens	321050	1980-05-18	314560		314560							lateral blast	46.2	-122.18	Lat/long	Volcano summit - GVP lat-long data	944					4.96			MaxJuv7	990
		37		Fisher 1990	Mount St. Helens	321050	1980-05-18	314560		314560							lateral blast	46.2	-122.18	Lat/long	Volcano summit - GVP lat-long data	945					3.29			MaxJuv8	991
		37		Fisher 1990	Mount St. Helens	321050	1980-05-18	314560		314560							lateral blast	46.2	-122.18	Lat/long	Volcano summit - GVP lat-long data	946					4.31			MaxJuv9	992
		37		Fisher 1990	Mount St. Helens	321050	1980-05-18	314560		314560							lateral blast	46.2	-122.18	Lat/long	Volcano summit - GVP lat-long data	947					4.91			MaxJuv10	993
		37		Fisher 1990	Mount St. Helens	321050	1980-05-18	314560		314560							lateral blast	46.2	-122.18	Lat/long	Volcano summit - GVP lat-long data	948					6.02			MaxJuv11	994
		37		Fisher 1990	Mount St. Helens	321050	1980-05-18	314560		314560							lateral blast	46.2	-122.18	Lat/long	Volcano summit - GVP lat-long data	949					7.64			MaxJuv12	995
		37		Fisher 1990	Mount St. Helens	321050	1980-05-18	314560		314560							lateral blast	46.2	-122.18	Lat/long	Volcano summit - GVP lat-long data	950					6.39			MaxJuv13	996
		37		Fisher 1990	Mount St. Helens	321050	1980-05-18	314560		314560							lateral blast	46.2	-122.18	Lat/long	Volcano summit - GVP lat-long data	951					6.71			MaxJuv14	997
		37		Fisher 1990	Mount St. Helens	321050	1980-05-18	314560		314560							lateral blast	46.2	-122.18	Lat/long	Volcano summit - GVP lat-long data	952					8.1			MaxJuv15	998
		37		Fisher 1990	Mount St. Helens	321050	1980-05-18	314560		314560							lateral blast	46.2	-122.18	Lat/long	Volcano summit - GVP lat-long data	953					8.38			MaxJuv16	999
		37		Fisher 1990	Mount St. Helens	321050	1980-05-18	314560		314560							lateral blast	46.2	-122.18	Lat/long	Volcano summit - GVP lat-long data	954					8.93			MaxJuv17	1000
		37		Fisher 1990	Mount St. Helens	321050	1980-05-18	314560		314560							lateral blast	46.2	-122.18	Lat/long	Volcano summit - GVP lat-long data	955					8.74			MaxJuv18	1001
		37		Fisher 1990	Mount St. Helens	321050	1980-05-18	314560		314560							lateral blast	46.2	-122.18	Lat/long	Volcano summit - GVP lat-long data	956					7.82			MaxJuv19	1002
		37		Fisher 1990	Mount St. Helens	321050	1980-05-18	314560		314560							lateral blast	46.2	-122.18	Lat/long	Volcano summit - GVP lat-long data	957					8.1			MaxJuv20	1003
		37		Fisher 1990	Mount St. Helens	321050	1980-05-18	314560		314560							lateral blast	46.2	-122.18	Lat/long	Volcano summit - GVP lat-long data	958					9.02			MaxJuv21	1004
		37		Fisher 1990	Mount St. Helens	321050	1980-05-18	314560		314560							lateral blast	46.2	-122.18	Lat/long	Volcano summit - GVP lat-long data	959					9.44			MaxJuv22	1005
		37		Fisher 1990	Mount St. Helens	321050	1980-05-18	314560		314560							lateral blast	46.2	-122.18	Lat/long	Volcano summit - GVP lat-long data	960					9.58			MaxJuv23	1006
		37		Fisher 1990	Mount St. Helens	321050	1980-05-18	314560		314560							lateral blast	46.2	-122.18	Lat/long	Volcano summit - GVP lat-long data	961					9.85			MaxJuv24	1007
		37		Fisher 1990	Mount St. Helens	321050	1980-05-18	314560		314560							lateral blast	46.2	-122.18	Lat/long	Volcano summit - GVP lat-long data	962					10.13			MaxJuv25	1008
		37		Fisher 1990	Mount St. Helens	321050	1980-05-18	314560		314560							lateral blast	46.2	-122.18	Lat/long	Volcano summit - GVP lat-long data	963					10.04			MaxJuv26	1009
		37		Fisher 1990	Mount St. Helens	321050	1980-05-18	314560		314560							lateral blast	46.2	-122.18	Lat/long	Volcano summit - GVP lat-long data	964					10.08			MaxJuv27	1010
		37		Fisher 1990	Mount St. Helens	321050	1980-05-18	314560		314560							lateral blast	46.2	-122.18	Lat/long	Volcano summit - GVP lat-long data	965					9.76			MaxJuv28	1011
		37		Fisher 1990	Mount St. Helens	321050	1980-05-18	314560		314560							lateral blast	46.2	-122.18	Lat/long	Volcano summit - GVP lat-long data	966					9.3			MaxJuv29	1012
		37		Fisher 1990	Mount St. Helens	321050	1980-05-18	314560		314560							lateral blast	46.2	-122.18	Lat/long	Volcano summit - GVP lat-long data	967					8.98			MaxJuv30	1013
		37		Fisher 1990	Mount St. Helens	321050	1980-05-18	314560		314560							lateral blast	46.2	-122.18	Lat/long	Volcano summit - GVP lat-long data	968					8.47			MaxJuv31	1014
		37		Fisher 1990	Mount St. Helens	321050	1980-05-18	314560		314560							lateral blast	46.2	-122.18	Lat/long	Volcano summit - GVP lat-long data	969					7.77			MaxJuv32	1015
		37		Fisher 1990	Mount St. Helens	321050	1980-05-18	314560		314560							lateral blast	46.2	-122.18	Lat/long	Volcano summit - GVP lat-long data	970					8.19			MaxJuv33	1016
		37		Fisher 1990	Mount St. Helens	321050	1980-05-18	314560		314560							lateral blast	46.2	-122.18	Lat/long	Volcano summit - GVP lat-long data	971					8.56			MaxJuv34	1017
		37		Fisher 1990	Mount St. Helens	321050	1980-05-18	314560		314560							lateral blast	46.2	-122.18	Lat/long	Volcano summit - GVP lat-long data	972					9.39			MaxJuv35	1018
		37		Fisher 1990	Mount St. Helens	321050	1980-05-18	314560		314560							lateral blast	46.2	-122.18	Lat/long	Volcano summit - GVP lat-long data	973					10.27			MaxJuv36	1019
		37		Fisher 1990	Mount St. Helens	321050	1980-05-18	314560		314560							lateral blast	46.2	-122.18	Lat/long	Volcano summit - GVP lat-long data	974					10.32			MaxJuv37	1020
		37		Fisher 1990	Mount St. Helens	321050	1980-05-18	314560		314560							lateral blast	46.2	-122.18	Lat/long	Volcano summit - GVP lat-long data	975					10.32			MaxJuv38	1021
		37		Fisher 1990	Mount St. Helens	321050	1980-05-18	314560		314560							lateral blast	46.2	-122.18	Lat/long	Volcano summit - GVP lat-long data	976					9.81			MaxJuv39	1022
		37		Fisher 1990	Mount St. Helens	321050	1980-05-18	314560		314560							lateral blast	46.2	-122.18	Lat/long	Volcano summit - GVP lat-long data	977					9.76			MaxJuv40	1023
		37		Fisher 1990	Mount St. Helens	321050	1980-05-18	314560		314560							lateral blast	46.2	-122.18	Lat/long	Volcano summit - GVP lat-long data	978					10.08			MaxJuv41	1024
		37		Fisher 1990	Mount St. Helens	321050	1980-05-18	314560		314560							lateral blast	46.2	-122.18	Lat/long	Volcano summit - GVP lat-long data	979					10.55			MaxJuv42	1025
		37		Fisher 1990	Mount St. Helens	321050	1980-05-18	314560		314560							lateral blast	46.2	-122.18	Lat/long	Volcano summit - GVP lat-long data	980					10.55			MaxJuv43	1026
		37		Fisher 1990	Mount St. Helens	321050	1980-05-18	314560		314560							lateral blast	46.2	-122.18	Lat/long	Volcano summit - GVP lat-long data	981					10.69			MaxJuv44	1027
		37		Fisher 1990	Mount St. Helens	321050	1980-05-18	314560		314560							lateral blast	46.2	-122.18	Lat/long	Volcano summit - GVP lat-long data	982					10.87			MaxJuv45	1028
		37		Fisher 1990	Mount St. Helens	321050	1980-05-18	314560		314560							lateral blast	46.2	-122.18	Lat/long	Volcano summit - GVP lat-long data	983					10.87			MaxJuv46	1029
		37		Fisher 1990	Mount St. Helens	321050	1980-05-18	314560		314560							lateral blast	46.2	-122.18	Lat/long	Volcano summit - GVP lat-long data	984					11.15			MaxJuv47	1030
		37		Fisher 1990	Mount St. Helens	321050	1980-05-18	314560		314560							lateral blast	46.2	-122.18	Lat/long	Volcano summit - GVP lat-long data	985					11.42			MaxJuv48	1031
		37		Fisher 1990	Mount St. Helens	321050	1980-05-18	314560		314560							lateral blast	46.2	-122.18	Lat/long	Volcano summit - GVP lat-long data	986					11.52			MaxJuv49	1032
		37		Fisher 1990	Mount St. Helens	321050	1980-05-18	314560		314560							lateral blast	46.2	-122.18	Lat/long	Volcano summit - GVP lat-long data	987					11.7			MaxJuv50	1033
		37		Fisher 1990	Mount St. Helens	321050	1980-05-18	314560		314560							lateral blast	46.2	-122.18	Lat/long	Volcano summit - GVP lat-long data	988					11.24			MaxJuv51	1034
		37		Fisher 1990	Mount St. Helens	321050	1980-05-18	314560		314560							lateral blast	46.2	-122.18	Lat/long	Volcano summit - GVP lat-long data	989					11.79			MaxJuv52	1035
		37		Fisher 1990	Mount St. Helens	321050	1980-05-18	314560		314560							lateral blast	46.2	-122.18	Lat/long	Volcano summit - GVP lat-long data	990					11.89			MaxJuv53	1036
		37		Fisher 1990	Mount St. Helens	321050	1980-05-18	314560		314560							lateral blast	46.2	-122.18	Lat/long	Volcano summit - GVP lat-long data	991					11.56			MaxJuv54	1037
		37		Fisher 1990	Mount St. Helens	321050	1980-05-18	314560		314560							lateral blast	46.2	-122.18	Lat/long	Volcano summit - GVP lat-long data	992					11.05			MaxJuv55	1038
		37		Fisher 1990	Mount St. Helens	321050	1980-05-18	314560		314560							lateral blast	46.2	-122.18	Lat/long	Volcano summit - GVP lat-long data	993					10.41			MaxJuv56	1039
		37		Fisher 1990	Mount St. Helens	321050	1980-05-18	314560		314560							lateral blast	46.2	-122.18	Lat/long	Volcano summit - GVP lat-long data	994					10.13			MaxJuv57	1040
		37		Fisher 1990	Mount St. Helens	321050	1980-05-18	314560		314560							lateral blast	46.2	-122.18	Lat/long	Volcano summit - GVP lat-long data	995					9.53			MaxJuv58	1041
		37		Fisher 1990	Mount St. Helens	321050	1980-05-18	314560		314560							lateral blast	46.2	-122.18	Lat/long	Volcano summit - GVP lat-long data	996					9.02			MaxJuv59	1042
		37		Fisher 1990	Mount St. Helens	321050	1980-05-18	314560		314560							lateral blast	46.2	-122.18	Lat/long	Volcano summit - GVP lat-long data	997					7.54			MaxJuv60	1043
		37		Fisher 1990	Mount St. Helens	321050	1980-05-18	314560		314560							lateral blast	46.2	-122.18	Lat/long	Volcano summit - GVP lat-long data	998					6.48			MaxJuv61	1044
		37		Fisher 1990	Mount St. Helens	321050	1980-05-18	314560		314560							lateral blast	46.2	-122.18	Lat/long	Volcano summit - GVP lat-long data	999					6.3			MaxJuv62	1045
		37		Fisher 1990	Mount St. Helens	321050	1980-05-18	314560		314560							lateral blast	46.2	-122.18	Lat/long	Volcano summit - GVP lat-long data	1000					6.44			MaxJuv63	1046
		37		Fisher 1990	Mount St. Helens	321050	1980-05-18	314560		314560							lateral blast	46.2	-122.18	Lat/long	Volcano summit - GVP lat-long data	1001					8.05			MaxJuv64	1047
		37		Fisher 1990	Mount St. Helens	321050	1980-05-18	314560		314560							lateral blast	46.2	-122.18	Lat/long	Volcano summit - GVP lat-long data	1002					9.16			MaxJuv65	1048
		37		Fisher 1990	Mount St. Helens	321050	1980-05-18	314560		314560							lateral blast	46.2	-122.18	Lat/long	Volcano summit - GVP lat-long data	1003					10.13			MaxJuv66	1049
		37		Fisher 1990	Mount St. Helens	321050	1980-05-18	314560		314560							lateral blast	46.2	-122.18	Lat/long	Volcano summit - GVP lat-long data	1004					10.92			MaxJuv67	1050
		37		Fisher 1990	Mount St. Helens	321050	1980-05-18	314560		314560							lateral blast	46.2	-122.18	Lat/long	Volcano summit - GVP lat-long data	1005					12.16			MaxJuv68	1051
		37		Fisher 1990	Mount St. Helens	321050	1980-05-18	314560		314560							lateral blast	46.2	-122.18	Lat/long	Volcano summit - GVP lat-long data	1006					13.69			MaxJuv69	1052
		37		Fisher 1990	Mount St. Helens	321050	1980-05-18	314560		314560							lateral blast	46.2	-122.18	Lat/long	Volcano summit - GVP lat-long data	1007					14.7			MaxJuv70	1053
		37		Fisher 1990	Mount St. Helens	321050	1980-05-18	314560		314560							lateral blast	46.2	-122.18	Lat/long	Volcano summit - GVP lat-long data	1008					14.2			MaxJuv71	1054
		37		Fisher 1990	Mount St. Helens	321050	1980-05-18	314560		314560							lateral blast	46.2	-122.18	Lat/long	Volcano summit - GVP lat-long data	1009					13.83			MaxJuv72	1055
		37		Fisher 1990	Mount St. Helens	321050	1980-05-18	314560		314560							lateral blast	46.2	-122.18	Lat/long	Volcano summit - GVP lat-long data	1010					13.6			MaxJuv73	1056
		37		Fisher 1990	Mount St. Helens	321050	1980-05-18	314560		314560							lateral blast	46.2	-122.18	Lat/long	Volcano summit - GVP lat-long data	1011					13.04			MaxJuv74	1057
		37		Fisher 1990	Mount St. Helens	321050	1980-05-18	314560		314560							lateral blast	46.2	-122.18	Lat/long	Volcano summit - GVP lat-long data	1012					12.44			MaxJuv75	1058
		37		Fisher 1990	Mount St. Helens	321050	1980-05-18	314560		314560							lateral blast	46.2	-122.18	Lat/long	Volcano summit - GVP lat-long data	1013					12.26			MaxJuv76	1059
		37		Fisher 1990	Mount St. Helens	321050	1980-05-18	314560		314560							lateral blast	46.2	-122.18	Lat/long	Volcano summit - GVP lat-long data	1014					12.72			MaxJuv77	1060
		37		Fisher 1990	Mount St. Helens	321050	1980-05-18	314560		314560							lateral blast	46.2	-122.18	Lat/long	Volcano summit - GVP lat-long data	1015					12.95			MaxJuv78	1061
		37		Fisher 1990	Mount St. Helens	321050	1980-05-18	314560		314560							lateral blast	46.2	-122.18	Lat/long	Volcano summit - GVP lat-long data	1016					13.27			MaxJuv79	1062
		37		Fisher 1990	Mount St. Helens	321050	1980-05-18	314560		314560							lateral blast	46.2	-122.18	Lat/long	Volcano summit - GVP lat-long data	1017					12.63			MaxJuv80	1063
		37		Fisher 1990	Mount St. Helens	321050	1980-05-18	314560		314560							lateral blast	46.2	-122.18	Lat/long	Volcano summit - GVP lat-long data	1018					13.04			MaxJuv81	1064
		37		Fisher 1990	Mount St. Helens	321050	1980-05-18	314560		314560							lateral blast	46.2	-122.18	Lat/long	Volcano summit - GVP lat-long data	1019					11.98			MaxJuv82	1065
		37		Fisher 1990	Mount St. Helens	321050	1980-05-18	314560		314560							lateral blast	46.2	-122.18	Lat/long	Volcano summit - GVP lat-long data	1020					12.49			MaxJuv83	1066
		37		Fisher 1990	Mount St. Helens	321050	1980-05-18	314560		314560							lateral blast	46.2	-122.18	Lat/long	Volcano summit - GVP lat-long data	1021					12.81			MaxJuv84	1067
		37		Fisher 1990	Mount St. Helens	321050	1980-05-18	314560		314560							lateral blast	46.2	-122.18	Lat/long	Volcano summit - GVP lat-long data	1022					13			MaxJuv85	1068
		37		Fisher 1990	Mount St. Helens	321050	1980-05-18	314560		314560							lateral blast	46.2	-122.18	Lat/long	Volcano summit - GVP lat-long data	1023					13.23			MaxJuv86	1069
		37		Fisher 1990	Mount St. Helens	321050	1980-05-18	314560		314560							lateral blast	46.2	-122.18	Lat/long	Volcano summit - GVP lat-long data	1024					13.36			MaxJuv87	1070
		37		Fisher 1990	Mount St. Helens	321050	1980-05-18	314560		314560							lateral blast	46.2	-122.18	Lat/long	Volcano summit - GVP lat-long data	1025					13.73			MaxJuv88	1071
		37		Fisher 1990	Mount St. Helens	321050	1980-05-18	314560		314560							lateral blast	46.2	-122.18	Lat/long	Volcano summit - GVP lat-long data	1026					13.92			MaxJuv89	1072
		37		Fisher 1990	Mount St. Helens	321050	1980-05-18	314560		314560							lateral blast	46.2	-122.18	Lat/long	Volcano summit - GVP lat-long data	1027					14.1			MaxJuv90	1073
		37		Fisher 1990	Mount St. Helens	321050	1980-05-18	314560		314560							lateral blast	46.2	-122.18	Lat/long	Volcano summit - GVP lat-long data	1028					14.47			MaxJuv91	1074
		37		Fisher 1990	Mount St. Helens	321050	1980-05-18	314560		314560							lateral blast	46.2	-122.18	Lat/long	Volcano summit - GVP lat-long data	1029					14.75			MaxJuv92	1075
		37		Fisher 1990	Mount St. Helens	321050	1980-05-18	314560		314560							lateral blast	46.2	-122.18	Lat/long	Volcano summit - GVP lat-long data	1030					15.03			MaxJuv93	1076
		37		Fisher 1990	Mount St. Helens	321050	1980-05-18	314560		314560							lateral blast	46.2	-122.18	Lat/long	Volcano summit - GVP lat-long data	1031					15.31			MaxJuv94	1077
		37		Fisher 1990	Mount St. Helens	321050	1980-05-18	314560		314560							lateral blast	46.2	-122.18	Lat/long	Volcano summit - GVP lat-long data	1032					15.58			MaxJuv95	1078
		37		Fisher 1990	Mount St. Helens	321050	1980-05-18	314560		314560							lateral blast	46.2	-122.18	Lat/long	Volcano summit - GVP lat-long data	1033					15.77			MaxJuv96	1079
		37		Fisher 1990	Mount St. Helens	321050	1980-05-18	314560		314560							lateral blast	46.2	-122.18	Lat/long	Volcano summit - GVP lat-long data	1034					15.95			MaxJuv97	1080
		37		Fisher 1990	Mount St. Helens	321050	1980-05-18	314560		314560							lateral blast	46.2	-122.18	Lat/long	Volcano summit - GVP lat-long data	1035					16.41			MaxJuv98	1081
		37		Fisher 1990	Mount St. Helens	321050	1980-05-18	314560		314560							lateral blast	46.2	-122.18	Lat/long	Volcano summit - GVP lat-long data	1036					17.38			MaxJuv99	1082
		37		Fisher 1990	Mount St. Helens	321050	1980-05-18	314560		314560							lateral blast	46.2	-122.18	Lat/long	Volcano summit - GVP lat-long data	1037					18.45			MaxJuv100	1083
		37		Fisher 1990	Mount St. Helens	321050	1980-05-18	314560		314560							lateral blast	46.2	-122.18	Lat/long	Volcano summit - GVP lat-long data	1038					18.86			MaxJuv101	1084
		37		Fisher 1990	Mount St. Helens	321050	1980-05-18	314560		314560							lateral blast	46.2	-122.18	Lat/long	Volcano summit - GVP lat-long data	1039					18.95			MaxJuv102	1085
		37		Fisher 1990	Mount St. Helens	321050	1980-05-18	314560		314560							lateral blast	46.2	-122.18	Lat/long	Volcano summit - GVP lat-long data	1040					19.97			MaxJuv103	1086
		37		Fisher 1990	Mount St. Helens	321050	1980-05-18	314560		314560							lateral blast	46.2	-122.18	Lat/long	Volcano summit - GVP lat-long data	1041					19.97			MaxJuv104	1087
		37		Fisher 1990	Mount St. Helens	321050	1980-05-18	314560		314560							lateral blast	46.2	-122.18	Lat/long	Volcano summit - GVP lat-long data	1042					20.2			MaxJuv105	1088
		37		Fisher 1990	Mount St. Helens	321050	1980-05-18	314560		314560							lateral blast	46.2	-122.18	Lat/long	Volcano summit - GVP lat-long data	1043					21.13			MaxJuv106	1089
		37		Fisher 1990	Mount St. Helens	321050	1980-05-18	314560		314560							lateral blast	46.2	-122.18	Lat/long	Volcano summit - GVP lat-long data	1044					21.59			MaxJuv107	1090
		37		Fisher 1990	Mount St. Helens	321050	1980-05-18	314560		314560							lateral blast	46.2	-122.18	Lat/long	Volcano summit - GVP lat-long data	1045					21.96			MaxJuv108	1091
		37		Fisher 1990	Mount St. Helens	321050	1980-05-18	314560		314560							lateral blast	46.2	-122.18	Lat/long	Volcano summit - GVP lat-long data	1046					21.96			MaxJuv109	1092
		37		Fisher 1990	Mount St. Helens	321050	1980-05-18	314560		314560							lateral blast	46.2	-122.18	Lat/long	Volcano summit - GVP lat-long data	1047					22.84			MaxJuv110	1093
		37		Fisher 1990	Mount St. Helens	321050	1980-05-18	314560		314560							lateral blast	46.2	-122.18	Lat/long	Volcano summit - GVP lat-long data	1048					23.44			MaxJuv111	1094
		37		Fisher 1990	Mount St. Helens	321050	1980-05-18	314560		314560							lateral blast	46.2	-122.18	Lat/long	Volcano summit - GVP lat-long data	1049					26.72			MaxJuv112	1095
		37		Fisher 1990	Mount St. Helens	321050	1980-05-18	314560		314560							lateral blast	46.2	-122.18	Lat/long	Volcano summit - GVP lat-long data	1050					13.78			MaxJuv113	1096
		37		Fisher 1990	Mount St. Helens	321050	1980-05-18	314560		314560							lateral blast	46.2	-122.18	Lat/long	Volcano summit - GVP lat-long data	1051					14.57			MaxJuv114	1097
		37		Fisher 1990	Mount St. Helens	321050	1980-05-18	314560		314560							lateral blast	46.2	-122.18	Lat/long	Volcano summit - GVP lat-long data	1052					14.29			MaxJuv115	1098
		37		Fisher 1990	Mount St. Helens	321050	1980-05-18	314560		314560							lateral blast	46.2	-122.18	Lat/long	Volcano summit - GVP lat-long data	1053					14.01			MaxJuv116	1099
		37		Fisher 1990	Mount St. Helens	321050	1980-05-18	314560		314560							lateral blast	46.2	-122.18	Lat/long	Volcano summit - GVP lat-long data	1054					14.15			MaxJuv117	1100
		37		Fisher 1990	Mount St. Helens	321050	1980-05-18	314560		314560							lateral blast	46.2	-122.18	Lat/long	Volcano summit - GVP lat-long data	1055					14.47			MaxJuv118	1101
		37		Fisher 1990	Mount St. Helens	321050	1980-05-18	314560		314560							lateral blast	46.2	-122.18	Lat/long	Volcano summit - GVP lat-long data	1056					14.89			MaxJuv119	1102
		37		Fisher 1990	Mount St. Helens	321050	1980-05-18	314560		314560							lateral blast	46.2	-122.18	Lat/long	Volcano summit - GVP lat-long data	1057					15.49			MaxJuv120	1103
		37		Fisher 1990	Mount St. Helens	321050	1980-05-18	314560		314560							lateral blast	46.2	-122.18	Lat/long	Volcano summit - GVP lat-long data	1058					14.98			MaxJuv121	1104
		37		Fisher 1990	Mount St. Helens	321050	1980-05-18	314560		314560							lateral blast	46.2	-122.18	Lat/long	Volcano summit - GVP lat-long data	1059					14.47			MaxJuv122	1105
		37		Fisher 1990	Mount St. Helens	321050	1980-05-18	314560		314560							lateral blast	46.2	-122.18	Lat/long	Volcano summit - GVP lat-long data	1060					14.29			MaxJuv123	1106
		37		Fisher 1990	Mount St. Helens	321050	1980-05-18	314560		314560							lateral blast	46.2	-122.18	Lat/long	Volcano summit - GVP lat-long data	1061					13.83			MaxJuv124	1107
		37		Fisher 1990	Mount St. Helens	321050	1980-05-18	314560		314560							lateral blast	46.2	-122.18	Lat/long	Volcano summit - GVP lat-long data	1062					14.01			MaxJuv125	1108
		37		Fisher 1990	Mount St. Helens	321050	1980-05-18	314560		314560							lateral blast	46.2	-122.18	Lat/long	Volcano summit - GVP lat-long data	1063					14.47			MaxJuv126	1109
		37		Fisher 1990	Mount St. Helens	321050	1980-05-18	314560		314560							lateral blast	46.2	-122.18	Lat/long	Volcano summit - GVP lat-long data	1064					14.7			MaxJuv127	1110
		37		Fisher 1990	Mount St. Helens	321050	1980-05-18	314560		314560							lateral blast	46.2	-122.18	Lat/long	Volcano summit - GVP lat-long data	1065					14.98			MaxJuv128	1111
		37		Fisher 1990	Mount St. Helens	321050	1980-05-18	314560		314560							lateral blast	46.2	-122.18	Lat/long	Volcano summit - GVP lat-long data	1066					15.21			MaxJuv129	1112
		37		Fisher 1990	Mount St. Helens	321050	1980-05-18	314560		314560							lateral blast	46.2	-122.18	Lat/long	Volcano summit - GVP lat-long data	1067					15.4			MaxJuv130	1113
		37		Fisher 1990	Mount St. Helens	321050	1980-05-18	314560		314560							lateral blast	46.2	-122.18	Lat/long	Volcano summit - GVP lat-long data	1068					15.77			MaxJuv131	1114
		37		Fisher 1990	Mount St. Helens	321050	1980-05-18	314560		314560							lateral blast	46.2	-122.18	Lat/long	Volcano summit - GVP lat-long data	1069					15.95			MaxJuv132	1115
		37		Fisher 1990	Mount St. Helens	321050	1980-05-18	314560		314560							lateral blast	46.2	-122.18	Lat/long	Volcano summit - GVP lat-long data	1070					15.95			MaxJuv133	1116
		37		Fisher 1990	Mount St. Helens	321050	1980-05-18	314560		314560							lateral blast	46.2	-122.18	Lat/long	Volcano summit - GVP lat-long data	1071					16.51			MaxJuv134	1117
		37		Fisher 1990	Mount St. Helens	321050	1980-05-18	314560		314560							lateral blast	46.2	-122.18	Lat/long	Volcano summit - GVP lat-long data	1072					16.14			MaxJuv135	1118
		37		Fisher 1990	Mount St. Helens	321050	1980-05-18	314560		314560							lateral blast	46.2	-122.18	Lat/long	Volcano summit - GVP lat-long data	1073					16.78			MaxJuv136	1119
		37		Fisher 1990	Mount St. Helens	321050	1980-05-18	314560		314560							lateral blast	46.2	-122.18	Lat/long	Volcano summit - GVP lat-long data	1074					16.69			MaxJuv137	1120
		37		Fisher 1990	Mount St. Helens	321050	1980-05-18	314560		314560							lateral blast	46.2	-122.18	Lat/long	Volcano summit - GVP lat-long data	1075					17.01			MaxJuv138	1121
		37		Fisher 1990	Mount St. Helens	321050	1980-05-18	314560		314560							lateral blast	46.2	-122.18	Lat/long	Volcano summit - GVP lat-long data	1076					17.43			MaxJuv139	1122
		37		Fisher 1990	Mount St. Helens	321050	1980-05-18	314560		314560							lateral blast	46.2	-122.18	Lat/long	Volcano summit - GVP lat-long data	1077					17.38			MaxJuv140	1123
		37		Fisher 1990	Mount St. Helens	321050	1980-05-18	314560		314560							lateral blast	46.2	-122.18	Lat/long	Volcano summit - GVP lat-long data	1078					17.89			MaxJuv141	1124
		37		Fisher 1990	Mount St. Helens	321050	1980-05-18	314560		314560							lateral blast	46.2	-122.18	Lat/long	Volcano summit - GVP lat-long data	1079					18.17			MaxJuv142	1125
		37		Fisher 1990	Mount St. Helens	321050	1980-05-18	314560		314560							lateral blast	46.2	-122.18	Lat/long	Volcano summit - GVP lat-long data	1080					18.63			MaxJuv143	1126
		37		Fisher 1990	Mount St. Helens	321050	1980-05-18	314560		314560							lateral blast	46.2	-122.18	Lat/long	Volcano summit - GVP lat-long data	1081					18.91			MaxJuv144	1127
		37		Fisher 1990	Mount St. Helens	321050	1980-05-18	314560		314560							lateral blast	46.2	-122.18	Lat/long	Volcano summit - GVP lat-long data	1082					19.23			MaxJuv145	1128
		37		Fisher 1990	Mount St. Helens	321050	1980-05-18	314560		314560							lateral blast	46.2	-122.18	Lat/long	Volcano summit - GVP lat-long data	1083					19.37			MaxJuv146	1129
		37		Fisher 1990	Mount St. Helens	321050	1980-05-18	314560		314560							lateral blast	46.2	-122.18	Lat/long	Volcano summit - GVP lat-long data	1084					18.63			MaxJuv147	1130
		37		Fisher 1990	Mount St. Helens	321050	1980-05-18	314560		314560							lateral blast	46.2	-122.18	Lat/long	Volcano summit - GVP lat-long data	1085					3.99			Maxlith1	1131
		37		Fisher 1990	Mount St. Helens	321050	1980-05-18	314560		314560							lateral blast	46.2	-122.18	Lat/long	Volcano summit - GVP lat-long data	1086					4.45			Maxlith2	1132
		37		Fisher 1990	Mount St. Helens	321050	1980-05-18	314560		314560							lateral blast	46.2	-122.18	Lat/long	Volcano summit - GVP lat-long data	1087					4.86			Maxlith3	1133
		37		Fisher 1990	Mount St. Helens	321050	1980-05-18	314560		314560							lateral blast	46.2	-122.18	Lat/long	Volcano summit - GVP lat-long data	1088					5.97			Maxlith4	1134
		37		Fisher 1990	Mount St. Helens	321050	1980-05-18	314560		314560							lateral blast	46.2	-122.18	Lat/long	Volcano summit - GVP lat-long data	1089					6.48			Maxlith5	1135
		37		Fisher 1990	Mount St. Helens	321050	1980-05-18	314560		314560							lateral blast	46.2	-122.18	Lat/long	Volcano summit - GVP lat-long data	1090					4.77			Maxlith6	1136
		37		Fisher 1990	Mount St. Helens	321050	1980-05-18	314560		314560							lateral blast	46.2	-122.18	Lat/long	Volcano summit - GVP lat-long data	1091					3.29			Maxlith7	1137
		37		Fisher 1990	Mount St. Helens	321050	1980-05-18	314560		314560							lateral blast	46.2	-122.18	Lat/long	Volcano summit - GVP lat-long data	1092					7.36			Maxlith8	1138
		37		Fisher 1990	Mount St. Helens	321050	1980-05-18	314560		314560							lateral blast	46.2	-122.18	Lat/long	Volcano summit - GVP lat-long data	1093					6.53			Maxlith9	1139
		37		Fisher 1990	Mount St. Helens	321050	1980-05-18	314560		314560							lateral blast	46.2	-122.18	Lat/long	Volcano summit - GVP lat-long data	1094					8.14			Maxlith10	1140
		37		Fisher 1990	Mount St. Helens	321050	1980-05-18	314560		314560							lateral blast	46.2	-122.18	Lat/long	Volcano summit - GVP lat-long data	1095					8.61			Maxlith11	1141
		37		Fisher 1990	Mount St. Helens	321050	1980-05-18	314560		314560							lateral blast	46.2	-122.18	Lat/long	Volcano summit - GVP lat-long data	1096					8.93			Maxlith12	1142
		37		Fisher 1990	Mount St. Helens	321050	1980-05-18	314560		314560							lateral blast	46.2	-122.18	Lat/long	Volcano summit - GVP lat-long data	1097					6.62			Maxlith13	1143
		37		Fisher 1990	Mount St. Helens	321050	1980-05-18	314560		314560							lateral blast	46.2	-122.18	Lat/long	Volcano summit - GVP lat-long data	1098					6.34			Maxlith14	1144
		37		Fisher 1990	Mount St. Helens	321050	1980-05-18	314560		314560							lateral blast	46.2	-122.18	Lat/long	Volcano summit - GVP lat-long data	1099					7.91			Maxlith15	1145
		37		Fisher 1990	Mount St. Helens	321050	1980-05-18	314560		314560							lateral blast	46.2	-122.18	Lat/long	Volcano summit - GVP lat-long data	1100					9.58			Maxlith16	1146
		37		Fisher 1990	Mount St. Helens	321050	1980-05-18	314560		314560							lateral blast	46.2	-122.18	Lat/long	Volcano summit - GVP lat-long data	1101					8.38			Maxlith17	1147
		37		Fisher 1990	Mount St. Helens	321050	1980-05-18	314560		314560							lateral blast	46.2	-122.18	Lat/long	Volcano summit - GVP lat-long data	1102					8.19			Maxlith18	1148
		37		Fisher 1990	Mount St. Helens	321050	1980-05-18	314560		314560							lateral blast	46.2	-122.18	Lat/long	Volcano summit - GVP lat-long data	1103					8.28			Maxlith19	1149
		37		Fisher 1990	Mount St. Helens	321050	1980-05-18	314560		314560							lateral blast	46.2	-122.18	Lat/long	Volcano summit - GVP lat-long data	1104					9.62			Maxlith20	1150
		37		Fisher 1990	Mount St. Helens	321050	1980-05-18	314560		314560							lateral blast	46.2	-122.18	Lat/long	Volcano summit - GVP lat-long data	1105					10.32			Maxlith21	1151
		37		Fisher 1990	Mount St. Helens	321050	1980-05-18	314560		314560							lateral blast	46.2	-122.18	Lat/long	Volcano summit - GVP lat-long data	1106					11.05			Maxlith22	1152
		37		Fisher 1990	Mount St. Helens	321050	1980-05-18	314560		314560							lateral blast	46.2	-122.18	Lat/long	Volcano summit - GVP lat-long data	1107					7.59			Maxlith23	1153
		37		Fisher 1990	Mount St. Helens	321050	1980-05-18	314560		314560							lateral blast	46.2	-122.18	Lat/long	Volcano summit - GVP lat-long data	1108					8.38			Maxlith24	1154
		37		Fisher 1990	Mount St. Helens	321050	1980-05-18	314560		314560							lateral blast	46.2	-122.18	Lat/long	Volcano summit - GVP lat-long data	1109					9.16			Maxlith25	1155
		37		Fisher 1990	Mount St. Helens	321050	1980-05-18	314560		314560							lateral blast	46.2	-122.18	Lat/long	Volcano summit - GVP lat-long data	1110					9.67			Maxlith26	1156
		37		Fisher 1990	Mount St. Helens	321050	1980-05-18	314560		314560							lateral blast	46.2	-122.18	Lat/long	Volcano summit - GVP lat-long data	1111					9.76			Maxlith27	1157
		37		Fisher 1990	Mount St. Helens	321050	1980-05-18	314560		314560							lateral blast	46.2	-122.18	Lat/long	Volcano summit - GVP lat-long data	1112					10.32			Maxlith28	1158
		37		Fisher 1990	Mount St. Helens	321050	1980-05-18	314560		314560							lateral blast	46.2	-122.18	Lat/long	Volcano summit - GVP lat-long data	1113					10.32			Maxlith29	1159
		37		Fisher 1990	Mount St. Helens	321050	1980-05-18	314560		314560							lateral blast	46.2	-122.18	Lat/long	Volcano summit - GVP lat-long data	1114					10.5			Maxlith30	1160
		37		Fisher 1990	Mount St. Helens	321050	1980-05-18	314560		314560							lateral blast	46.2	-122.18	Lat/long	Volcano summit - GVP lat-long data	1115					10.13			Maxlith31	1161
		37		Fisher 1990	Mount St. Helens	321050	1980-05-18	314560		314560							lateral blast	46.2	-122.18	Lat/long	Volcano summit - GVP lat-long data	1116					10.04			Maxlith32	1162
		37		Fisher 1990	Mount St. Helens	321050	1980-05-18	314560		314560							lateral blast	46.2	-122.18	Lat/long	Volcano summit - GVP lat-long data	1117					9.67			Maxlith33	1163
		37		Fisher 1990	Mount St. Helens	321050	1980-05-18	314560		314560							lateral blast	46.2	-122.18	Lat/long	Volcano summit - GVP lat-long data	1118					8.65			Maxlith34	1164
		37		Fisher 1990	Mount St. Helens	321050	1980-05-18	314560		314560							lateral blast	46.2	-122.18	Lat/long	Volcano summit - GVP lat-long data	1119					9.72			Maxlith35	1165
		37		Fisher 1990	Mount St. Helens	321050	1980-05-18	314560		314560							lateral blast	46.2	-122.18	Lat/long	Volcano summit - GVP lat-long data	1120					11.38			Maxlith36	1166
		37		Fisher 1990	Mount St. Helens	321050	1980-05-18	314560		314560							lateral blast	46.2	-122.18	Lat/long	Volcano summit - GVP lat-long data	1121					11.52			Maxlith37	1167
		37		Fisher 1990	Mount St. Helens	321050	1980-05-18	314560		314560							lateral blast	46.2	-122.18	Lat/long	Volcano summit - GVP lat-long data	1122					12.26			Maxlith38	1168
		37		Fisher 1990	Mount St. Helens	321050	1980-05-18	314560		314560							lateral blast	46.2	-122.18	Lat/long	Volcano summit - GVP lat-long data	1123					12.3			Maxlith39	1169
		37		Fisher 1990	Mount St. Helens	321050	1980-05-18	314560		314560							lateral blast	46.2	-122.18	Lat/long	Volcano summit - GVP lat-long data	1124					14.2			Maxlith40	1170
		37		Fisher 1990	Mount St. Helens	321050	1980-05-18	314560		314560							lateral blast	46.2	-122.18	Lat/long	Volcano summit - GVP lat-long data	1125					14.57			Maxlith41	1171
		37		Fisher 1990	Mount St. Helens	321050	1980-05-18	314560		314560							lateral blast	46.2	-122.18	Lat/long	Volcano summit - GVP lat-long data	1126					13.46			Maxlith42	1172
		37		Fisher 1990	Mount St. Helens	321050	1980-05-18	314560		314560							lateral blast	46.2	-122.18	Lat/long	Volcano summit - GVP lat-long data	1127					13.04			Maxlith43	1173
		37		Fisher 1990	Mount St. Helens	321050	1980-05-18	314560		314560							lateral blast	46.2	-122.18	Lat/long	Volcano summit - GVP lat-long data	1128					12.72			Maxlith44	1174
		37		Fisher 1990	Mount St. Helens	321050	1980-05-18	314560		314560							lateral blast	46.2	-122.18	Lat/long	Volcano summit - GVP lat-long data	1129					13.27			Maxlith45	1175
		37		Fisher 1990	Mount St. Helens	321050	1980-05-18	314560		314560							lateral blast	46.2	-122.18	Lat/long	Volcano summit - GVP lat-long data	1130					11.79			Maxlith46	1176
		37		Fisher 1990	Mount St. Helens	321050	1980-05-18	314560		314560							lateral blast	46.2	-122.18	Lat/long	Volcano summit - GVP lat-long data	1131					11.79			Maxlith47	1177
		37		Fisher 1990	Mount St. Helens	321050	1980-05-18	314560		314560							lateral blast	46.2	-122.18	Lat/long	Volcano summit - GVP lat-long data	1132					11.66			Maxlith48	1178
		37		Fisher 1990	Mount St. Helens	321050	1980-05-18	314560		314560							lateral blast	46.2	-122.18	Lat/long	Volcano summit - GVP lat-long data	1133					11.1			Maxlith49	1179
		37		Fisher 1990	Mount St. Helens	321050	1980-05-18	314560		314560							lateral blast	46.2	-122.18	Lat/long	Volcano summit - GVP lat-long data	1134					10.82			Maxlith50	1180
		37		Fisher 1990	Mount St. Helens	321050	1980-05-18	314560		314560							lateral blast	46.2	-122.18	Lat/long	Volcano summit - GVP lat-long data	1135					10.5			Maxlith51	1181
		37		Fisher 1990	Mount St. Helens	321050	1980-05-18	314560		314560							lateral blast	46.2	-122.18	Lat/long	Volcano summit - GVP lat-long data	1136					12.12			Maxlith52	1182
		37		Fisher 1990	Mount St. Helens	321050	1980-05-18	314560		314560							lateral blast	46.2	-122.18	Lat/long	Volcano summit - GVP lat-long data	1137					12.53			Maxlith53	1183
		37		Fisher 1990	Mount St. Helens	321050	1980-05-18	314560		314560							lateral blast	46.2	-122.18	Lat/long	Volcano summit - GVP lat-long data	1138					13			Maxlith54	1184
		37		Fisher 1990	Mount St. Helens	321050	1980-05-18	314560		314560							lateral blast	46.2	-122.18	Lat/long	Volcano summit - GVP lat-long data	1139					16.14			Maxlith55	1185
		37		Fisher 1990	Mount St. Helens	321050	1980-05-18	314560		314560							lateral blast	46.2	-122.18	Lat/long	Volcano summit - GVP lat-long data	1140					16.51			Maxlith56	1186
		37		Fisher 1990	Mount St. Helens	321050	1980-05-18	314560		314560							lateral blast	46.2	-122.18	Lat/long	Volcano summit - GVP lat-long data	1141					16.88			Maxlith57	1187
		37		Fisher 1990	Mount St. Helens	321050	1980-05-18	314560		314560							lateral blast	46.2	-122.18	Lat/long	Volcano summit - GVP lat-long data	1142					17.38			Maxlith58	1188
		37		Fisher 1990	Mount St. Helens	321050	1980-05-18	314560		314560							lateral blast	46.2	-122.18	Lat/long	Volcano summit - GVP lat-long data	1143					17.43			Maxlith59	1189
		37		Fisher 1990	Mount St. Helens	321050	1980-05-18	314560		314560							lateral blast	46.2	-122.18	Lat/long	Volcano summit - GVP lat-long data	1144					16.09			Maxlith60	1190
		37		Fisher 1990	Mount St. Helens	321050	1980-05-18	314560		314560							lateral blast	46.2	-122.18	Lat/long	Volcano summit - GVP lat-long data	1145					14.66			Maxlith61	1191
		37		Fisher 1990	Mount St. Helens	321050	1980-05-18	314560		314560							lateral blast	46.2	-122.18	Lat/long	Volcano summit - GVP lat-long data	1146					16.74			Maxlith62	1192
		37		Fisher 1990	Mount St. Helens	321050	1980-05-18	314560		314560							lateral blast	46.2	-122.18	Lat/long	Volcano summit - GVP lat-long data	1147					19.28			Maxlith63	1193
		37		Fisher 1990	Mount St. Helens	321050	1980-05-18	314560		314560							lateral blast	46.2	-122.18	Lat/long	Volcano summit - GVP lat-long data	1148					22			Maxlith64	1194
		37		Fisher 1990	Mount St. Helens	321050	1980-05-18	314560		314560							lateral blast	46.2	-122.18	Lat/long	Volcano summit - GVP lat-long data	1149					23.44			Maxlith65	1195
		37		Fisher 1990	Mount St. Helens	321050	1980-05-18	314560		314560							lateral blast	46.2	-122.18	Lat/long	Volcano summit - GVP lat-long data	1150					26.76			Maxlith66	1196
	https://doi.org/10.1007/BF00265417	38		De Rita et al 1991	Etna	211060	14 ka	302305	Biancavilla-Montalto ingnimbrite	302305	500116	Unit 1	author				Pyroclastic flow					1151								4/U1	1197
		38		De Rita et al 1991	Etna	211060	14 ka	302305	Biancavilla-Montalto ingnimbrite	302305	500116	Unit 1	author				Pyroclastic flow					1152								6/U1	1198
		38		De Rita et al 1991	Etna	211060	14 ka	302305	Biancavilla-Montalto ingnimbrite	302305	500116	Unit 1	author				Pyroclastic flow					1153								7/U1	1199
		38		De Rita et al 1991	Etna	211060	14 ka	302305	Biancavilla-Montalto ingnimbrite	302305	500117	Unit 2	author				Pyroclastic flow					1154								1/U2	1200
		38		De Rita et al 1991	Etna	211060	14 ka	302305	Biancavilla-Montalto ingnimbrite	302305	500117	Unit 2	author				Pyroclastic flow					1155								4/U2	1201
		38		De Rita et al 1991	Etna	211060	14 ka	302305	Biancavilla-Montalto ingnimbrite	302305	500117	Unit 2	author				Pyroclastic flow					1156								6/U2	1202
		38		De Rita et al 1991	Etna	211060	14 ka	302305	Biancavilla-Montalto ingnimbrite	302305	500118	Unit 3	author				Pyroclastic flow					1157								4/U3	1203
		38		De Rita et al 1991	Etna	211060	14 ka	302305	Biancavilla-Montalto ingnimbrite	302305	500118	Unit 3	author				Pyroclastic flow					1158								6/U3	1204
		38		De Rita et al 1991	Etna	211060	14 ka	302305	Biancavilla-Montalto ingnimbrite	302305	500119	Unit 4	author				Pyroclastic flow					1159								1/U4	1205
		38		De Rita et al 1991	Etna	211060	14 ka	302305	Biancavilla-Montalto ingnimbrite	302305	500119	Unit 4	author				Pyroclastic flow					1160								2/U4	1206
		38		De Rita et al 1991	Etna	211060	14 ka	302305	Biancavilla-Montalto ingnimbrite	302305	500119	Unit 4	author				Pyroclastic flow					1161								4/U4	1207
	https://doi.org/10.1016/j.jvolgeores.2021.107418	39		Marshall et al 2022	Llaima	357110	12 ka	302327	Curacautin ignimbrite	302327	500121	Unit1	author				concentrated/dense "PDC"	-38.692	-71.729	Lat/long	Volcano summit - GVP lat-long data	1162	-38.7714	-71.6276	Lat/long				east1	L1	1208
		39		Marshall et al 2022	Llaima	357110	12 ka	302327	Curacautin ignimbrite	302327	500121	Unit1	author				concentrated/dense "PDC"	-38.692	-71.729	Lat/long	Volcano summit - GVP lat-long data	1163	-38.7714	-71.6276	Lat/long				east1	L2	1209
		39		Marshall et al 2022	Llaima	357110	12 ka	302327	Curacautin ignimbrite	302327	500121	Unit1	author				concentrated/dense "PDC"	-38.692	-71.729	Lat/long	Volcano summit - GVP lat-long data	1164	-38.7714	-71.6276	Lat/long				east1	L3	1210
		39		Marshall et al 2022	Llaima	357110	12 ka	302327	Curacautin ignimbrite	302327	500121	Unit1	author				concentrated/dense "PDC"	-38.692	-71.729	Lat/long	Volcano summit - GVP lat-long data	1165	-38.771	-71.6273	Lat/long				east1	L4	1211
		39		Marshall et al 2022	Llaima	357110	12 ka	302327	Curacautin ignimbrite	302327	500121	Unit1	author				concentrated/dense "PDC"	-38.692	-71.729	Lat/long	Volcano summit - GVP lat-long data	1166	-38.7696	-71.6266	Lat/long				east2	L13s	1212
		39		Marshall et al 2022	Llaima	357110	12 ka	302327	Curacautin ignimbrite	302327	500121	Unit1	author				concentrated/dense "PDC"	-38.692	-71.729	Lat/long	Volcano summit - GVP lat-long data	1167	-38.7696	-71.6266	Lat/long				east2	L14s	1213
		39		Marshall et al 2022	Llaima	357110	12 ka	302327	Curacautin ignimbrite	302327	500121	Unit1	author				concentrated/dense "PDC"	-38.692	-71.729	Lat/long	Volcano summit - GVP lat-long data	1168	-38.7696	-71.6266	Lat/long				east2	L12	1214
		39		Marshall et al 2022	Llaima	357110	12 ka	302327	Curacautin ignimbrite	302327	500121	Unit1	author				concentrated/dense "PDC"	-38.692	-71.729	Lat/long	Volcano summit - GVP lat-long data	1169	-38.7692	-71.6259	Lat/long				east3	L6	1215
		39		Marshall et al 2022	Llaima	357110	12 ka	302327	Curacautin ignimbrite	302327	500122	Unit 2	author				concentrated/dense "PDC"	-38.692	-71.729	Lat/long	Volcano summit - GVP lat-long data	1170	-38.7692	-71.6259	Lat/long				east3	L7	1216
		39		Marshall et al 2022	Llaima	357110	12 ka	302327	Curacautin ignimbrite	302327	500122	Unit 2	author				concentrated/dense "PDC"	-38.692	-71.729	Lat/long	Volcano summit - GVP lat-long data	1171	-38.7692	-71.6259	Lat/long				east3	L8	1217
		39		Marshall et al 2022	Llaima	357110	12 ka	302327	Curacautin ignimbrite	302327	500123	Unit 3	author				concentrated/dense "PDC"	-38.692	-71.729	Lat/long	Volcano summit - GVP lat-long data	1172	-38.7692	-71.6259	Lat/long				east3	L10	1218
		39		Marshall et al 2022	Llaima	357110	12 ka	302327	Curacautin ignimbrite	302327	500124	Unit 4	author				concentrated/dense "PDC"	-38.692	-71.729	Lat/long	Volcano summit - GVP lat-long data	1173	-38.7692	-71.6259	Lat/long				east3	L18	1219
		39		Marshall et al 2022	Llaima	357110	12 ka	302327	Curacautin ignimbrite	302327							concentrated/dense "PDC"	-38.692	-71.729	Lat/long	Volcano summit - GVP lat-long data	1174	-38.7111	-71.8031	Lat/long				west11	L16	1220
		39		Marshall et al 2022	Llaima	357110	12 ka	302327	Curacautin ignimbrite	302327							concentrated/dense "PDC"	-38.692	-71.729	Lat/long	Volcano summit - GVP lat-long data	1175	-38.7737	-71.6142	Lat/long				east4	L21	1221
		39		Marshall et al 2022	Llaima	357110	12 ka	302327	Curacautin ignimbrite	302327							concentrated/dense "PDC"	-38.692	-71.729	Lat/long	Volcano summit - GVP lat-long data	1176	-38.7278	-71.8393	Lat/long				west9	L23	1222
		39		Marshall et al 2022	Llaima	357110	12 ka	302327	Curacautin ignimbrite	302327							concentrated/dense "PDC"	-38.692	-71.729	Lat/long	Volcano summit - GVP lat-long data	1177	-38.7304	-71.8552	Lat/long				west10	L24	1223
		39		Marshall et al 2022	Llaima	357110	12 ka	302327	Curacautin ignimbrite	302327							concentrated/dense "PDC"	-38.692	-71.729	Lat/long	Volcano summit - GVP lat-long data	1178	-38.7873	-71.8815	Lat/long				west4	L25	1224
		39		Marshall et al 2022	Llaima	357110	12 ka	302327	Curacautin ignimbrite	302327							concentrated/dense "PDC"	-38.692	-71.729	Lat/long	Volcano summit - GVP lat-long data	1179	-38.7986	-71.869	Lat/long				west2	L30	1225
		39		Marshall et al 2022	Llaima	357110	12 ka	302327	Curacautin ignimbrite	302327							concentrated/dense "PDC"	-38.692	-71.729	Lat/long	Volcano summit - GVP lat-long data	1180	-38.7851	-71.9181	Lat/long				west5	L31	1226
		39		Marshall et al 2022	Llaima	357110	12 ka	302327	Curacautin ignimbrite	302327							concentrated/dense "PDC"	-38.692	-71.729	Lat/long	Volcano summit - GVP lat-long data	1181	-38.5713	-71.7819	Lat/long				north2	L34	1227
		39		Marshall et al 2022	Llaima	357110	12 ka	302327	Curacautin ignimbrite	302327							concentrated/dense "PDC"	-38.692	-71.729	Lat/long	Volcano summit - GVP lat-long data	1182	-38.5784	-71.7798	Lat/long				north1	L35	1228
		39		Marshall et al 2022	Llaima	357110	12 ka	302327	Curacautin ignimbrite	302327							concentrated/dense "PDC"	-38.692	-71.729	Lat/long	Volcano summit - GVP lat-long data	1183	-38.5784	-71.7798	Lat/long				north1	L36	1229
		39		Marshall et al 2022	Llaima	357110	12 ka	302327	Curacautin ignimbrite	302327							concentrated/dense "PDC"	-38.692	-71.729	Lat/long	Volcano summit - GVP lat-long data	1184	-38.5784	-71.7798	Lat/long				north1	L37	1230
		39		Marshall et al 2022	Llaima	357110	12 ka	302327	Curacautin ignimbrite	302327							concentrated/dense "PDC"	-38.692	-71.729	Lat/long	Volcano summit - GVP lat-long data	1185	-38.5797	-71.8189	Lat/long				north3	L38	1231
		39		Marshall et al 2022	Llaima	357110	12 ka	302327	Curacautin ignimbrite	302327							concentrated/dense "PDC"	-38.692	-71.729	Lat/long	Volcano summit - GVP lat-long data	1186	-38.5673	-71.7892	Lat/long				north4	L39	1232
		39		Marshall et al 2022	Llaima	357110	12 ka	302327	Curacautin ignimbrite	302327							concentrated/dense "PDC"	-38.692	-71.729	Lat/long	Volcano summit - GVP lat-long data	1187	-38.6489	-71.8534	Lat/long				west8	L40	1233
		39		Marshall et al 2022	Llaima	357110	12 ka	302327	Curacautin ignimbrite	302327							concentrated/dense "PDC"	-38.692	-71.729	Lat/long	Volcano summit - GVP lat-long data	1188	-38.6658	-71.9274	Lat/long				west7	L41	1234
		39		Marshall et al 2022	Llaima	357110	12 ka	302327	Curacautin ignimbrite	302327							concentrated/dense "PDC"	-38.692	-71.729	Lat/long	Volcano summit - GVP lat-long data	1189	-38.8062	-71.8657	Lat/long				west1	L42	1235
		39		Marshall et al 2022	Llaima	357110	12 ka	302327	Curacautin ignimbrite	302327							concentrated/dense "PDC"	-38.692	-71.729	Lat/long	Volcano summit - GVP lat-long data	1190	-38.7977	-71.8706	Lat/long				west3	L43	1236
		39		Marshall et al 2022	Llaima	357110	12 ka	302327	Curacautin ignimbrite	302327							concentrated/dense "PDC"	-38.692	-71.729	Lat/long	Volcano summit - GVP lat-long data	1191	-38.7977	-71.8706	Lat/long				west3	L44	1237
		39		Marshall et al 2022	Llaima	357110	12 ka	302327	Curacautin ignimbrite	302327							concentrated/dense "PDC"	-38.692	-71.729	Lat/long	Volcano summit - GVP lat-long data	1192	-38.7416	-71.8933	Lat/long				west6	L45	1238
	https://doi.org/10.1016/S0377-0273(00)00205-5	40		Gourgaud et al 2000	Galunggung	263140	1982	105370		105370	500126	Unit 1	author	24	Pf1	author	Pyroclastic flow	-7.26083	108.077	Lat/long	Estimated from figure in paper	1193	-7.2583	108.1	Lat/long					Cibanjaran pf1	1239
		40		Gourgaud et al 2000	Galunggung	263140	1982	105370		105370	500127	Unit 2	author	25	Pf2	author	Pyroclastic flow	-7.26083	108.077	Lat/long	Estimated from figure in paper	1194	-7.2583	108.1	Lat/long					Cibanjaran pf2	1240
		40		Gourgaud et al 2000	Galunggung	263140	1982	105370		105370	500127	Unit 2	author	26	Pf3	author	Pyroclastic flow	-7.26083	108.077	Lat/long	Estimated from figure in paper	1195	-7.2583	108.1	Lat/long					Cibanjaran pf3	1241
		40		Gourgaud et al 2000	Galunggung	263140	1982	220459		220459	500128	Unit 3	author	27	Pf5	author	Pyroclastic flow	-7.26083	108.077	Lat/long	Estimated from figure in paper	1196	-7.2583	108.1	Lat/long					Cibanjaran pf5	1242
		40		Gourgaud et al 2000	Galunggung	263140	1982	220459		220459	500128	Unit 3	author	28	Pf6	author	Pyroclastic flow	-7.26083	108.077	Lat/long	Estimated from figure in paper	1197	-7.2583	108.1	Lat/long					Cibanjaran pf6	1243
		40		Gourgaud et al 2000	Galunggung	263140	1982	220459		220459	500129	Unit 4	author	24	Pf1	author	Pyroclastic flow	-7.26083	108.077	Lat/long	Estimated from figure in paper	1198	-7.263	108.083	Lat/long					Hot river pf1	1244
		40		Gourgaud et al 2000	Galunggung	263140	1982	220459		220459	500129	Unit 4	author	28	Pf6	author	Pyroclastic flow	-7.26083	108.077	Lat/long	Estimated from figure in paper	1199	-7.263	108.083	Lat/long					Hot river pf6	1245
		40		Gourgaud et al 2000	Galunggung	263140	1982	220459		220459	500129	Unit 4	author	29	Pf12	author	Pyroclastic flow	-7.26083	108.077	Lat/long	Estimated from figure in paper	1200	-7.263	108.083	Lat/long					Hot river pf12	1246
		40		Gourgaud et al 2000	Galunggung	263140	1982	220459		220459	500129	Unit 4	author	30	su5	author	surge	-7.26083	108.077	Lat/long	Estimated from figure in paper	1201	-7.263	108.083	Lat/long					Hot river su5	1247
		40		Gourgaud et al 2000	Galunggung	263140	1982	220459		220459	500129	Unit 4	author	31	su11	author	surge	-7.26083	108.077	Lat/long	Estimated from figure in paper	1202	-7.263	108.083	Lat/long					Hot river su11	1248
	https://doi.org/10.1007/s00445-004-0391-5	41		Burgisser 2005	Mount Okmok	311290	2050 BP	112953	Okmok II	112953	500131	massive	author	32	base	author	concentrated/dense "PDC"	53.43	-168.13	Lat/long	Volcano summit - GVP lat-long data	1203	53.4849	-168.113	Lat/long		0			34	1249
		41		Burgisser 2005	Mount Okmok	311290	2050 BP	112953	Okmok II	112953	500131	massive	author	32	base	author	concentrated/dense "PDC"	53.43	-168.13	Lat/long	Volcano summit - GVP lat-long data	1204	53.4711	-167.914	Lat/long					47	1250
		41		Burgisser 2005	Mount Okmok	311290	2050 BP	112953	Okmok II	112953	500131	massive	author	32	base	author	concentrated/dense "PDC"	53.43	-168.13	Lat/long	Volcano summit - GVP lat-long data	1205	53.4137	-167.915	Lat/long					50	1251
		41		Burgisser 2005	Mount Okmok	311290	2050 BP	112953	Okmok II	112953	500131	massive	author	32	base	author	concentrated/dense "PDC"	53.43	-168.13	Lat/long	Volcano summit - GVP lat-long data	1206	53.3522	-167.929	Lat/long					91	1252
		41		Burgisser 2005	Mount Okmok	311290	2050 BP	112953	Okmok II	112953	500131	massive	author	32	base	author	concentrated/dense "PDC"	53.43	-168.13	Lat/long	Volcano summit - GVP lat-long data	1207	53.3625	-167.963	Lat/long					93	1253
		41		Burgisser 2005	Mount Okmok	311290	2050 BP	112953	Okmok II	112953	500131	massive	author	32	base	author	concentrated/dense "PDC"	53.43	-168.13	Lat/long	Volcano summit - GVP lat-long data	1208	53.3225	-168.176	Lat/long		6.51335			98	1254
		41		Burgisser 2005	Mount Okmok	311290	2050 BP	112953	Okmok II	112953	500131	massive	author	32	base	author	concentrated/dense "PDC"	53.43	-168.13	Lat/long	Volcano summit - GVP lat-long data	1209	53.2794	-168.184	Lat/long					102	1255
		41		Burgisser 2005	Mount Okmok	311290	2050 BP	112953	Okmok II	112953	500131	massive	author	32	base	author	concentrated/dense "PDC"	53.43	-168.13	Lat/long	Volcano summit - GVP lat-long data	1210	53.3112	-168.22	Lat/long					105	1256
		41		Burgisser 2005	Mount Okmok	311290	2050 BP	112953	Okmok II	112953	500131	massive	author	32	base	author	concentrated/dense "PDC"	53.43	-168.13	Lat/long	Volcano summit - GVP lat-long data	1211	53.3276	-168.238	Lat/long					106	1257
		41		Burgisser 2005	Mount Okmok	311290	2050 BP	112953	Okmok II	112953	500131	massive	author	32	base	author	concentrated/dense "PDC"	53.43	-168.13	Lat/long	Volcano summit - GVP lat-long data	1212	53.3071	-168.127	Lat/long					118	1258
		41		Burgisser 2005	Mount Okmok	311290	2050 BP	112953	Okmok II	112953	500131	massive	author	32	base	author	concentrated/dense "PDC"	53.43	-168.13	Lat/long	Volcano summit - GVP lat-long data	1213	53.5572	-168.085	Lat/long					124	1259
		41		Burgisser 2005	Mount Okmok	311290	2050 BP	112953	Okmok II	112953	500131	massive	author	32	base	author	concentrated/dense "PDC"	53.43	-168.13	Lat/long	Volcano summit - GVP lat-long data	1214	53.4485	-167.991	Lat/long					138	1260
		41		Burgisser 2005	Mount Okmok	311290	2050 BP	112953	Okmok II	112953	500131	massive	author	32	base	author	concentrated/dense "PDC"	53.43	-168.13	Lat/long	Volcano summit - GVP lat-long data	1215	53.4762	-168.29	Lat/long					165	1261
		41		Burgisser 2005	Mount Okmok	311290	2050 BP	112953	Okmok II	112953	500131	massive	author	33	top	author	concentrated/dense "PDC"	53.43	-168.13	Lat/long	Volcano summit - GVP lat-long data	1216	53.4849	-168.113	Lat/long					33	1262
		41		Burgisser 2005	Mount Okmok	311290	2050 BP	112953	Okmok II	112953	500131	massive	author	33	top	author	concentrated/dense "PDC"	53.43	-168.13	Lat/long	Volcano summit - GVP lat-long data	1217	53.4711	-167.914	Lat/long		10.1			46	1263
		41		Burgisser 2005	Mount Okmok	311290	2050 BP	112953	Okmok II	112953	500131	massive	author	33	top	author	concentrated/dense "PDC"	53.43	-168.13	Lat/long	Volcano summit - GVP lat-long data	1218	53.4137	-167.915	Lat/long					49	1264
		41		Burgisser 2005	Mount Okmok	311290	2050 BP	112953	Okmok II	112953	500131	massive	author	33	top	author	concentrated/dense "PDC"	53.43	-168.13	Lat/long	Volcano summit - GVP lat-long data	1219	53.3522	-167.929	Lat/long					92	1265
		41		Burgisser 2005	Mount Okmok	311290	2050 BP	112953	Okmok II	112953	500131	massive	author	33	top	author	concentrated/dense "PDC"	53.43	-168.13	Lat/long	Volcano summit - GVP lat-long data	1220	53.3625	-167.963	Lat/long					94	1266
		41		Burgisser 2005	Mount Okmok	311290	2050 BP	112953	Okmok II	112953	500131	massive	author	33	top	author	concentrated/dense "PDC"	53.43	-168.13	Lat/long	Volcano summit - GVP lat-long data	1221	53.3225	-168.176	Lat/long					97	1267
		41		Burgisser 2005	Mount Okmok	311290	2050 BP	112953	Okmok II	112953	500131	massive	author	33	top	author	concentrated/dense "PDC"	53.43	-168.13	Lat/long	Volcano summit - GVP lat-long data	1222	53.2794	-168.184	Lat/long		10.4006			103	1268
		41		Burgisser 2005	Mount Okmok	311290	2050 BP	112953	Okmok II	112953	500131	massive	author	33	top	author	concentrated/dense "PDC"	53.43	-168.13	Lat/long	Volcano summit - GVP lat-long data	1223	53.3112	-168.22	Lat/long		8.64985			104	1269
		41		Burgisser 2005	Mount Okmok	311290	2050 BP	112953	Okmok II	112953	500131	massive	author	33	top	author	concentrated/dense "PDC"	53.43	-168.13	Lat/long	Volcano summit - GVP lat-long data	1224	53.3276	-168.238	Lat/long					107	1270
		41		Burgisser 2005	Mount Okmok	311290	2050 BP	112953	Okmok II	112953	500131	massive	author	33	top	author	concentrated/dense "PDC"	53.43	-168.13	Lat/long	Volcano summit - GVP lat-long data	1225	53.3071	-168.127	Lat/long					119	1271
		41		Burgisser 2005	Mount Okmok	311290	2050 BP	112953	Okmok II	112953	500131	massive	author	33	top	author	concentrated/dense "PDC"	53.43	-168.13	Lat/long	Volcano summit - GVP lat-long data	1226	53.5572	-168.085	Lat/long		9.3			131	1272
		41		Burgisser 2005	Mount Okmok	311290	2050 BP	112953	Okmok II	112953	500131	massive	author	33	top	author	concentrated/dense "PDC"	53.43	-168.13	Lat/long	Volcano summit - GVP lat-long data	1227	53.4485	-167.991	Lat/long		2.36			137	1273
		41		Burgisser 2005	Mount Okmok	311290	2050 BP	112953	Okmok II	112953	500131	massive	author	33	top	author	concentrated/dense "PDC"	53.43	-168.13	Lat/long	Volcano summit - GVP lat-long data	1228	53.4762	-168.29	Lat/long					166	1274
		41		Burgisser 2005	Mount Okmok	311290	2050 BP	112953	Okmok II	112953	500131	massive	author				concentrated/dense "PDC"	53.43	-168.13	Lat/long	Volcano summit - GVP lat-long data	1229	53.5075	-168.079	Lat/long		3.87			42	1275
		41		Burgisser 2005	Mount Okmok	311290	2050 BP	112953	Okmok II	112953	500131	massive	author				concentrated/dense "PDC"	53.43	-168.13	Lat/long	Volcano summit - GVP lat-long data	1230	53.4885	-167.89	Lat/long		12.55			62	1276
		41		Burgisser 2005	Mount Okmok	311290	2050 BP	112953	Okmok II	112953	500131	massive	author				concentrated/dense "PDC"	53.43	-168.13	Lat/long	Volcano summit - GVP lat-long data	1231	53.3399	-168.184	Lat/long		4.5549			99	1277
		41		Burgisser 2005	Mount Okmok	311290	2050 BP	112953	Okmok II	112953	500131	massive	author				concentrated/dense "PDC"	53.43	-168.13	Lat/long	Volcano summit - GVP lat-long data	1232	53.2682	-168.189	Lat/long		12.4926			108	1278
		41		Burgisser 2005	Mount Okmok	311290	2050 BP	112953	Okmok II	112953	500131	massive	author				concentrated/dense "PDC"	53.43	-168.13	Lat/long	Volcano summit - GVP lat-long data	1233	53.2825	-168.256	Lat/long		12.7599			167	1279
		41		Burgisser 2005	Mount Okmok	311290	2050 BP	112953	Okmok II	112953	500131	massive	author				concentrated/dense "PDC"	53.43	-168.13	Lat/long	Volcano summit - GVP lat-long data	1234	53.2702	-168.303	Lat/long		15.448			171	1280
		41		Burgisser 2005	Mount Okmok	311290	2050 BP	112953	Okmok II	112953	500132	stratified	author	34	basal	author	dilute	53.43	-168.13	Lat/long	Volcano summit - GVP lat-long data	1235	53.4936	-167.873	Lat/long		13.5			63	1281
		41		Burgisser 2005	Mount Okmok	311290	2050 BP	112953	Okmok II	112953	500132	stratified	author	34	basal	author	dilute	53.43	-168.13	Lat/long	Volcano summit - GVP lat-long data	1236	53.4936	-167.873	Lat/long		13.5			64	1282
		41		Burgisser 2005	Mount Okmok	311290	2050 BP	112953	Okmok II	112953	500132	stratified	author	34	basal	author	dilute	53.43	-168.13	Lat/long	Volcano summit - GVP lat-long data	1237	53.2846	-168.126	Lat/long		11			114	1283
		41		Burgisser 2005	Mount Okmok	311290	2050 BP	112953	Okmok II	112953	500132	stratified	author	34	basal	author	dilute	53.43	-168.13	Lat/long	Volcano summit - GVP lat-long data	1238	53.2866	-168.129	Lat/long		11			117	1284
		41		Burgisser 2005	Mount Okmok	311290	2050 BP	112953	Okmok II	112953	500132	stratified	author	35	upper	author	dilute	53.43	-168.13	Lat/long	Volcano summit - GVP lat-long data	1239	53.281	-168.121	Lat/long					109	1285
		41		Burgisser 2005	Mount Okmok	311290	2050 BP	112953	Okmok II	112953	500132	stratified	author	35	upper	author	dilute	53.43	-168.13	Lat/long	Volcano summit - GVP lat-long data	1240	53.281	-168.121	Lat/long					110	1286
		41		Burgisser 2005	Mount Okmok	311290	2050 BP	112953	Okmok II	112953	500132	stratified	author	35	upper	author	dilute	53.43	-168.13	Lat/long	Volcano summit - GVP lat-long data	1241	53.281	-168.121	Lat/long		11			111	1287
		41		Burgisser 2005	Mount Okmok	311290	2050 BP	112953	Okmok II	112953	500132	stratified	author	35	upper	author	dilute	53.43	-168.13	Lat/long	Volcano summit - GVP lat-long data	1242	53.281	-168.121	Lat/long					112	1288
		41		Burgisser 2005	Mount Okmok	311290	2050 BP	112953	Okmok II	112953	500132	stratified	author	35	upper	author	dilute	53.43	-168.13	Lat/long	Volcano summit - GVP lat-long data	1243	53.281	-168.121	Lat/long					113	1289
		41		Burgisser 2005	Mount Okmok	311290	2050 BP	112953	Okmok II	112953	500132	stratified	author	35	upper	author	dilute	53.43	-168.13	Lat/long	Volcano summit - GVP lat-long data	1244	53.2846	-168.126	Lat/long		11			115	1290
		41		Burgisser 2005	Mount Okmok	311290	2050 BP	112953	Okmok II	112953	500132	stratified	author	35	upper	author	dilute	53.43	-168.13	Lat/long	Volcano summit - GVP lat-long data	1245	53.2866	-168.129	Lat/long		11			116	1291
		41		Burgisser 2005	Mount Okmok	311290	2050 BP	112953	Okmok II	112953	500132	stratified	author				dilute	53.43	-168.13	Lat/long	Volcano summit - GVP lat-long data	1246	53.2825	-168.256	Lat/long		12.3			169	1292
		41		Burgisser 2005	Mount Okmok	311290	2050 BP	112953	Okmok II	112953	500132	stratified	author				dilute	53.43	-168.13	Lat/long	Volcano summit - GVP lat-long data	1247	53.2722	-168.278	Lat/long		14.4			170	1293
		41		Burgisser 2005	Mount Okmok	311290	2050 BP	112953	Okmok II	112953	500132	stratified	author				dilute	53.43	-168.13	Lat/long	Volcano summit - GVP lat-long data	1248	53.2026	-168.343	Lat/long		23.7			175	1294
		41		Burgisser 2005	Mount Okmok	311290	2050 BP	112953	Okmok II	112953	500132	stratified	author				dilute	53.43	-168.13	Lat/long	Volcano summit - GVP lat-long data	1249	53.2364	-168.341	Lat/long		19.7			177	1295
		41		Burgisser 2005	Mount Okmok	311290	2050 BP	112953	Okmok II	112953	500132	stratified	author	34	basal	author	dilute	53.43	-168.13	Lat/long	Volcano summit - GVP lat-long data	1250	53.3553	-167.755	Lat/long		21.5			142	1296
		41		Burgisser 2005	Mount Okmok	311290	2050 BP	112953	Okmok II	112953	500132	stratified	author	34	basal	author	dilute	53.43	-168.13	Lat/long	Volcano summit - GVP lat-long data	1251	53.301	-167.821	Lat/long		19.9			143	1297
		41		Burgisser 2005	Mount Okmok	311290	2050 BP	112953	Okmok II	112953	500132	stratified	author	34	basal	author	dilute	53.43	-168.13	Lat/long	Volcano summit - GVP lat-long data	1252	53.3173	-167.7	Lat/long		26			146	1298
		41		Burgisser 2005	Mount Okmok	311290	2050 BP	112953	Okmok II	112953	500132	stratified	author	34	basal	author	dilute	53.43	-168.13	Lat/long	Volcano summit - GVP lat-long data	1253	53.3409	-167.58	Lat/long		33.2			149	1299
		41		Burgisser 2005	Mount Okmok	311290	2050 BP	112953	Okmok II	112953	500132	stratified	author	34	basal	author	dilute	53.43	-168.13	Lat/long	Volcano summit - GVP lat-long data	1254	53.2999	-167.609	Lat/long		32.6			151	1300
		41		Burgisser 2005	Mount Okmok	311290	2050 BP	112953	Okmok II	112953	500132	stratified	author	34	basal	author	dilute	53.43	-168.13	Lat/long	Volcano summit - GVP lat-long data	1255	53.3194	-167.479	Lat/long		40.3			153	1301
		41		Burgisser 2005	Mount Okmok	311290	2050 BP	112953	Okmok II	112953	500132	stratified	author	34	basal	author	dilute	53.43	-168.13	Lat/long	Volcano summit - GVP lat-long data	1256	53.3737	-167.674	Lat/long		25.7			189	1302
		41		Burgisser 2005	Mount Okmok	311290	2050 BP	112953	Okmok II	112953	500132	stratified	author	35	upper	author	dilute	53.43	-168.13	Lat/long	Volcano summit - GVP lat-long data	1257	53.301	-167.821	Lat/long		19.9			144	1303
		41		Burgisser 2005	Mount Okmok	311290	2050 BP	112953	Okmok II	112953	500132	stratified	author	35	upper	author	dilute	53.43	-168.13	Lat/long	Volcano summit - GVP lat-long data	1258	53.3184	-167.77	Lat/long		22			145	1304
		41		Burgisser 2005	Mount Okmok	311290	2050 BP	112953	Okmok II	112953	500132	stratified	author	35	upper	author	dilute	53.43	-168.13	Lat/long	Volcano summit - GVP lat-long data	1259	53.3173	-167.7	Lat/long		26			147	1305
		41		Burgisser 2005	Mount Okmok	311290	2050 BP	112953	Okmok II	112953	500132	stratified	author	35	upper	author	dilute	53.43	-168.13	Lat/long	Volcano summit - GVP lat-long data	1260	53.4188	-167.5	Lat/long		36.8			150	1306
		41		Burgisser 2005	Mount Okmok	311290	2050 BP	112953	Okmok II	112953	500132	stratified	author	35	upper	author	dilute	53.43	-168.13	Lat/long	Volcano summit - GVP lat-long data	1261	53.3922	-167.406	Lat/long		43.1			154	1307
		41		Burgisser 2005	Mount Okmok	311290	2050 BP	112953	Okmok II	112953	500132	stratified	author	35	upper	author	dilute	53.43	-168.13	Lat/long	Volcano summit - GVP lat-long data	1262	53.4998	-167.823	Lat/long		17.5			70	1308
	https://doi.org/10.1016/S0377-0273(01)00239-6	42		Wilson 2001	Taupo	241070	26.5 ka	301352	Oruanui eruption	301352							PDC	-38.7764	175.91	Lat/long	Estimated from figure in paper	1263					10.42			MaxJ1	1309
		42		Wilson 2001	Taupo	241070	26.5 ka	301352	Oruanui eruption	301352							PDC	-38.7764	175.91	Lat/long	Estimated from figure in paper	1264					10.4			MaxJ2	1310
		42		Wilson 2001	Taupo	241070	26.5 ka	301352	Oruanui eruption	301352							PDC	-38.7764	175.91	Lat/long	Estimated from figure in paper	1265					10.88			MaxJ3	1311
		42		Wilson 2001	Taupo	241070	26.5 ka	301352	Oruanui eruption	301352							PDC	-38.7764	175.91	Lat/long	Estimated from figure in paper	1266					11.03			MaxJ4	1312
		42		Wilson 2001	Taupo	241070	26.5 ka	301352	Oruanui eruption	301352							PDC	-38.7764	175.91	Lat/long	Estimated from figure in paper	1267					11.02			MaxJ5	1313
		42		Wilson 2001	Taupo	241070	26.5 ka	301352	Oruanui eruption	301352							PDC	-38.7764	175.91	Lat/long	Estimated from figure in paper	1268					10.88			MaxJ6	1314
		42		Wilson 2001	Taupo	241070	26.5 ka	301352	Oruanui eruption	301352							PDC	-38.7764	175.91	Lat/long	Estimated from figure in paper	1269					10.88			MaxJ7	1315
		42		Wilson 2001	Taupo	241070	26.5 ka	301352	Oruanui eruption	301352							PDC	-38.7764	175.91	Lat/long	Estimated from figure in paper	1270					11.48			MaxJ8	1316
		42		Wilson 2001	Taupo	241070	26.5 ka	301352	Oruanui eruption	301352							PDC	-38.7764	175.91	Lat/long	Estimated from figure in paper	1271					11.48			MaxJ9	1317
		42		Wilson 2001	Taupo	241070	26.5 ka	301352	Oruanui eruption	301352							PDC	-38.7764	175.91	Lat/long	Estimated from figure in paper	1272					12.66			MaxJ10	1318
		42		Wilson 2001	Taupo	241070	26.5 ka	301352	Oruanui eruption	301352							PDC	-38.7764	175.91	Lat/long	Estimated from figure in paper	1273					12.81			MaxJ11	1319
		42		Wilson 2001	Taupo	241070	26.5 ka	301352	Oruanui eruption	301352							PDC	-38.7764	175.91	Lat/long	Estimated from figure in paper	1274					13.41			MaxJ12	1320
		42		Wilson 2001	Taupo	241070	26.5 ka	301352	Oruanui eruption	301352							PDC	-38.7764	175.91	Lat/long	Estimated from figure in paper	1275					13.17			MaxJ13	1321
		42		Wilson 2001	Taupo	241070	26.5 ka	301352	Oruanui eruption	301352							PDC	-38.7764	175.91	Lat/long	Estimated from figure in paper	1276					13.9			MaxJ14	1322
		42		Wilson 2001	Taupo	241070	26.5 ka	301352	Oruanui eruption	301352							PDC	-38.7764	175.91	Lat/long	Estimated from figure in paper	1277					14.06			MaxJ15	1323
		42		Wilson 2001	Taupo	241070	26.5 ka	301352	Oruanui eruption	301352							PDC	-38.7764	175.91	Lat/long	Estimated from figure in paper	1278					14.25			MaxJ16	1324
		42		Wilson 2001	Taupo	241070	26.5 ka	301352	Oruanui eruption	301352							PDC	-38.7764	175.91	Lat/long	Estimated from figure in paper	1279					14.49			MaxJ17	1325
		42		Wilson 2001	Taupo	241070	26.5 ka	301352	Oruanui eruption	301352							PDC	-38.7764	175.91	Lat/long	Estimated from figure in paper	1280					14.78			MaxJ18	1326
		42		Wilson 2001	Taupo	241070	26.5 ka	301352	Oruanui eruption	301352							PDC	-38.7764	175.91	Lat/long	Estimated from figure in paper	1281					14.73			MaxJ19	1327
		42		Wilson 2001	Taupo	241070	26.5 ka	301352	Oruanui eruption	301352							PDC	-38.7764	175.91	Lat/long	Estimated from figure in paper	1282					14.37			MaxJ20	1328
		42		Wilson 2001	Taupo	241070	26.5 ka	301352	Oruanui eruption	301352							PDC	-38.7764	175.91	Lat/long	Estimated from figure in paper	1283					14.89			MaxJ21	1329
		42		Wilson 2001	Taupo	241070	26.5 ka	301352	Oruanui eruption	301352							PDC	-38.7764	175.91	Lat/long	Estimated from figure in paper	1284					14.63			MaxJ22	1330
		42		Wilson 2001	Taupo	241070	26.5 ka	301352	Oruanui eruption	301352							PDC	-38.7764	175.91	Lat/long	Estimated from figure in paper	1285					14.97			MaxJ23	1331
		42		Wilson 2001	Taupo	241070	26.5 ka	301352	Oruanui eruption	301352							PDC	-38.7764	175.91	Lat/long	Estimated from figure in paper	1286					15.03			MaxJ24	1332
		42		Wilson 2001	Taupo	241070	26.5 ka	301352	Oruanui eruption	301352							PDC	-38.7764	175.91	Lat/long	Estimated from figure in paper	1287					15.46			MaxJ25	1333
		42		Wilson 2001	Taupo	241070	26.5 ka	301352	Oruanui eruption	301352							PDC	-38.7764	175.91	Lat/long	Estimated from figure in paper	1288					15.45			MaxJ26	1334
		42		Wilson 2001	Taupo	241070	26.5 ka	301352	Oruanui eruption	301352							PDC	-38.7764	175.91	Lat/long	Estimated from figure in paper	1289					15.59			MaxJ27	1335
		42		Wilson 2001	Taupo	241070	26.5 ka	301352	Oruanui eruption	301352							PDC	-38.7764	175.91	Lat/long	Estimated from figure in paper	1290					15.57			MaxJ28	1336
		42		Wilson 2001	Taupo	241070	26.5 ka	301352	Oruanui eruption	301352							PDC	-38.7764	175.91	Lat/long	Estimated from figure in paper	1291					15.82			MaxJ29	1337
		42		Wilson 2001	Taupo	241070	26.5 ka	301352	Oruanui eruption	301352							PDC	-38.7764	175.91	Lat/long	Estimated from figure in paper	1292					15.87			MaxJ30	1338
		42		Wilson 2001	Taupo	241070	26.5 ka	301352	Oruanui eruption	301352							PDC	-38.7764	175.91	Lat/long	Estimated from figure in paper	1293					15.82			MaxJ31	1339
		42		Wilson 2001	Taupo	241070	26.5 ka	301352	Oruanui eruption	301352							PDC	-38.7764	175.91	Lat/long	Estimated from figure in paper	1294					15.86			MaxJ32	1340
		42		Wilson 2001	Taupo	241070	26.5 ka	301352	Oruanui eruption	301352							PDC	-38.7764	175.91	Lat/long	Estimated from figure in paper	1295					16.06			MaxJ33	1341
		42		Wilson 2001	Taupo	241070	26.5 ka	301352	Oruanui eruption	301352							PDC	-38.7764	175.91	Lat/long	Estimated from figure in paper	1296					16.1			MaxJ34	1342
		42		Wilson 2001	Taupo	241070	26.5 ka	301352	Oruanui eruption	301352							PDC	-38.7764	175.91	Lat/long	Estimated from figure in paper	1297					16.17			MaxJ35	1343
		42		Wilson 2001	Taupo	241070	26.5 ka	301352	Oruanui eruption	301352							PDC	-38.7764	175.91	Lat/long	Estimated from figure in paper	1298					16.38			MaxJ36	1344
		42		Wilson 2001	Taupo	241070	26.5 ka	301352	Oruanui eruption	301352							PDC	-38.7764	175.91	Lat/long	Estimated from figure in paper	1299					16.13			MaxJ37	1345
		42		Wilson 2001	Taupo	241070	26.5 ka	301352	Oruanui eruption	301352							PDC	-38.7764	175.91	Lat/long	Estimated from figure in paper	1300					16.42			MaxJ38	1346
		42		Wilson 2001	Taupo	241070	26.5 ka	301352	Oruanui eruption	301352							PDC	-38.7764	175.91	Lat/long	Estimated from figure in paper	1301					16.48			MaxJ39	1347
		42		Wilson 2001	Taupo	241070	26.5 ka	301352	Oruanui eruption	301352							PDC	-38.7764	175.91	Lat/long	Estimated from figure in paper	1302					16.42			MaxJ40	1348
		42		Wilson 2001	Taupo	241070	26.5 ka	301352	Oruanui eruption	301352							PDC	-38.7764	175.91	Lat/long	Estimated from figure in paper	1303					16.42			MaxJ41	1349
		42		Wilson 2001	Taupo	241070	26.5 ka	301352	Oruanui eruption	301352							PDC	-38.7764	175.91	Lat/long	Estimated from figure in paper	1304					16.35			MaxJ42	1350
		42		Wilson 2001	Taupo	241070	26.5 ka	301352	Oruanui eruption	301352							PDC	-38.7764	175.91	Lat/long	Estimated from figure in paper	1305					16.75			MaxJ43	1351
		42		Wilson 2001	Taupo	241070	26.5 ka	301352	Oruanui eruption	301352							PDC	-38.7764	175.91	Lat/long	Estimated from figure in paper	1306					16.89			MaxJ44	1352
		42		Wilson 2001	Taupo	241070	26.5 ka	301352	Oruanui eruption	301352							PDC	-38.7764	175.91	Lat/long	Estimated from figure in paper	1307					16.53			MaxJ45	1353
		42		Wilson 2001	Taupo	241070	26.5 ka	301352	Oruanui eruption	301352							PDC	-38.7764	175.91	Lat/long	Estimated from figure in paper	1308					16.89			MaxJ46	1354
		42		Wilson 2001	Taupo	241070	26.5 ka	301352	Oruanui eruption	301352							PDC	-38.7764	175.91	Lat/long	Estimated from figure in paper	1309					17.02			MaxJ47	1355
		42		Wilson 2001	Taupo	241070	26.5 ka	301352	Oruanui eruption	301352							PDC	-38.7764	175.91	Lat/long	Estimated from figure in paper	1310					17.18			MaxJ48	1356
		42		Wilson 2001	Taupo	241070	26.5 ka	301352	Oruanui eruption	301352							PDC	-38.7764	175.91	Lat/long	Estimated from figure in paper	1311					17.14			MaxJ49	1357
		42		Wilson 2001	Taupo	241070	26.5 ka	301352	Oruanui eruption	301352							PDC	-38.7764	175.91	Lat/long	Estimated from figure in paper	1312					17.13			MaxJ50	1358
		42		Wilson 2001	Taupo	241070	26.5 ka	301352	Oruanui eruption	301352							PDC	-38.7764	175.91	Lat/long	Estimated from figure in paper	1313					17.25			MaxJ51	1359
		42		Wilson 2001	Taupo	241070	26.5 ka	301352	Oruanui eruption	301352							PDC	-38.7764	175.91	Lat/long	Estimated from figure in paper	1314					17.25			MaxJ52	1360
		42		Wilson 2001	Taupo	241070	26.5 ka	301352	Oruanui eruption	301352							PDC	-38.7764	175.91	Lat/long	Estimated from figure in paper	1315					17.2			MaxJ53	1361
		42		Wilson 2001	Taupo	241070	26.5 ka	301352	Oruanui eruption	301352							PDC	-38.7764	175.91	Lat/long	Estimated from figure in paper	1316					17.25			MaxJ54	1362
		42		Wilson 2001	Taupo	241070	26.5 ka	301352	Oruanui eruption	301352							PDC	-38.7764	175.91	Lat/long	Estimated from figure in paper	1317					17.27			MaxJ55	1363
		42		Wilson 2001	Taupo	241070	26.5 ka	301352	Oruanui eruption	301352							PDC	-38.7764	175.91	Lat/long	Estimated from figure in paper	1318					17.41			MaxJ56	1364
		42		Wilson 2001	Taupo	241070	26.5 ka	301352	Oruanui eruption	301352							PDC	-38.7764	175.91	Lat/long	Estimated from figure in paper	1319					17.57			MaxJ57	1365
		42		Wilson 2001	Taupo	241070	26.5 ka	301352	Oruanui eruption	301352							PDC	-38.7764	175.91	Lat/long	Estimated from figure in paper	1320					17.25			MaxJ58	1366
		42		Wilson 2001	Taupo	241070	26.5 ka	301352	Oruanui eruption	301352							PDC	-38.7764	175.91	Lat/long	Estimated from figure in paper	1321					17.62			MaxJ59	1367
		42		Wilson 2001	Taupo	241070	26.5 ka	301352	Oruanui eruption	301352							PDC	-38.7764	175.91	Lat/long	Estimated from figure in paper	1322					17.6			MaxJ60	1368
		42		Wilson 2001	Taupo	241070	26.5 ka	301352	Oruanui eruption	301352							PDC	-38.7764	175.91	Lat/long	Estimated from figure in paper	1323					17.68			MaxJ61	1369
		42		Wilson 2001	Taupo	241070	26.5 ka	301352	Oruanui eruption	301352							PDC	-38.7764	175.91	Lat/long	Estimated from figure in paper	1324					17.68			MaxJ62	1370
		42		Wilson 2001	Taupo	241070	26.5 ka	301352	Oruanui eruption	301352							PDC	-38.7764	175.91	Lat/long	Estimated from figure in paper	1325					17.65			MaxJ63	1371
		42		Wilson 2001	Taupo	241070	26.5 ka	301352	Oruanui eruption	301352							PDC	-38.7764	175.91	Lat/long	Estimated from figure in paper	1326					17.8			MaxJ64	1372
		42		Wilson 2001	Taupo	241070	26.5 ka	301352	Oruanui eruption	301352							PDC	-38.7764	175.91	Lat/long	Estimated from figure in paper	1327					17.77			MaxJ65	1373
		42		Wilson 2001	Taupo	241070	26.5 ka	301352	Oruanui eruption	301352							PDC	-38.7764	175.91	Lat/long	Estimated from figure in paper	1328					17.78			MaxJ66	1374
		42		Wilson 2001	Taupo	241070	26.5 ka	301352	Oruanui eruption	301352							PDC	-38.7764	175.91	Lat/long	Estimated from figure in paper	1329					17.37			MaxJ67	1375
		42		Wilson 2001	Taupo	241070	26.5 ka	301352	Oruanui eruption	301352							PDC	-38.7764	175.91	Lat/long	Estimated from figure in paper	1330					17.85			MaxJ68	1376
		42		Wilson 2001	Taupo	241070	26.5 ka	301352	Oruanui eruption	301352							PDC	-38.7764	175.91	Lat/long	Estimated from figure in paper	1331					17.89			MaxJ69	1377
		42		Wilson 2001	Taupo	241070	26.5 ka	301352	Oruanui eruption	301352							PDC	-38.7764	175.91	Lat/long	Estimated from figure in paper	1332					17.75			MaxJ70	1378
		42		Wilson 2001	Taupo	241070	26.5 ka	301352	Oruanui eruption	301352							PDC	-38.7764	175.91	Lat/long	Estimated from figure in paper	1333					17.82			MaxJ71	1379
		42		Wilson 2001	Taupo	241070	26.5 ka	301352	Oruanui eruption	301352							PDC	-38.7764	175.91	Lat/long	Estimated from figure in paper	1334					17.85			MaxJ72	1380
		42		Wilson 2001	Taupo	241070	26.5 ka	301352	Oruanui eruption	301352							PDC	-38.7764	175.91	Lat/long	Estimated from figure in paper	1335					17.67			MaxJ73	1381
		42		Wilson 2001	Taupo	241070	26.5 ka	301352	Oruanui eruption	301352							PDC	-38.7764	175.91	Lat/long	Estimated from figure in paper	1336					17.85			MaxJ74	1382
		42		Wilson 2001	Taupo	241070	26.5 ka	301352	Oruanui eruption	301352							PDC	-38.7764	175.91	Lat/long	Estimated from figure in paper	1337					17.61			MaxJ75	1383
		42		Wilson 2001	Taupo	241070	26.5 ka	301352	Oruanui eruption	301352							PDC	-38.7764	175.91	Lat/long	Estimated from figure in paper	1338					17.88			MaxJ76	1384
		42		Wilson 2001	Taupo	241070	26.5 ka	301352	Oruanui eruption	301352							PDC	-38.7764	175.91	Lat/long	Estimated from figure in paper	1339					18.07			MaxJ77	1385
		42		Wilson 2001	Taupo	241070	26.5 ka	301352	Oruanui eruption	301352							PDC	-38.7764	175.91	Lat/long	Estimated from figure in paper	1340					18.18			MaxJ78	1386
		42		Wilson 2001	Taupo	241070	26.5 ka	301352	Oruanui eruption	301352							PDC	-38.7764	175.91	Lat/long	Estimated from figure in paper	1341					17.97			MaxJ79	1387
		42		Wilson 2001	Taupo	241070	26.5 ka	301352	Oruanui eruption	301352							PDC	-38.7764	175.91	Lat/long	Estimated from figure in paper	1342					18.23			MaxJ80	1388
		42		Wilson 2001	Taupo	241070	26.5 ka	301352	Oruanui eruption	301352							PDC	-38.7764	175.91	Lat/long	Estimated from figure in paper	1343					18.09			MaxJ81	1389
		42		Wilson 2001	Taupo	241070	26.5 ka	301352	Oruanui eruption	301352							PDC	-38.7764	175.91	Lat/long	Estimated from figure in paper	1344					18.54			MaxJ82	1390
		42		Wilson 2001	Taupo	241070	26.5 ka	301352	Oruanui eruption	301352							PDC	-38.7764	175.91	Lat/long	Estimated from figure in paper	1345					18.52			MaxJ83	1391
		42		Wilson 2001	Taupo	241070	26.5 ka	301352	Oruanui eruption	301352							PDC	-38.7764	175.91	Lat/long	Estimated from figure in paper	1346					18.51			MaxJ84	1392
		42		Wilson 2001	Taupo	241070	26.5 ka	301352	Oruanui eruption	301352							PDC	-38.7764	175.91	Lat/long	Estimated from figure in paper	1347					18.52			MaxJ85	1393
		42		Wilson 2001	Taupo	241070	26.5 ka	301352	Oruanui eruption	301352							PDC	-38.7764	175.91	Lat/long	Estimated from figure in paper	1348					18.44			MaxJ86	1394
		42		Wilson 2001	Taupo	241070	26.5 ka	301352	Oruanui eruption	301352							PDC	-38.7764	175.91	Lat/long	Estimated from figure in paper	1349					18.47			MaxJ87	1395
		42		Wilson 2001	Taupo	241070	26.5 ka	301352	Oruanui eruption	301352							PDC	-38.7764	175.91	Lat/long	Estimated from figure in paper	1350					18.5			MaxJ88	1396
		42		Wilson 2001	Taupo	241070	26.5 ka	301352	Oruanui eruption	301352							PDC	-38.7764	175.91	Lat/long	Estimated from figure in paper	1351					18.53			MaxJ89	1397
		42		Wilson 2001	Taupo	241070	26.5 ka	301352	Oruanui eruption	301352							PDC	-38.7764	175.91	Lat/long	Estimated from figure in paper	1352					18.59			MaxJ90	1398
		42		Wilson 2001	Taupo	241070	26.5 ka	301352	Oruanui eruption	301352							PDC	-38.7764	175.91	Lat/long	Estimated from figure in paper	1353					18.37			MaxJ91	1399
		42		Wilson 2001	Taupo	241070	26.5 ka	301352	Oruanui eruption	301352							PDC	-38.7764	175.91	Lat/long	Estimated from figure in paper	1354					18.69			MaxJ92	1400
		42		Wilson 2001	Taupo	241070	26.5 ka	301352	Oruanui eruption	301352							PDC	-38.7764	175.91	Lat/long	Estimated from figure in paper	1355					18.84			MaxJ93	1401
		42		Wilson 2001	Taupo	241070	26.5 ka	301352	Oruanui eruption	301352							PDC	-38.7764	175.91	Lat/long	Estimated from figure in paper	1356					18.71			MaxJ94	1402
		42		Wilson 2001	Taupo	241070	26.5 ka	301352	Oruanui eruption	301352							PDC	-38.7764	175.91	Lat/long	Estimated from figure in paper	1357					18.69			MaxJ95	1403
		42		Wilson 2001	Taupo	241070	26.5 ka	301352	Oruanui eruption	301352							PDC	-38.7764	175.91	Lat/long	Estimated from figure in paper	1358					18.67			MaxJ96	1404
		42		Wilson 2001	Taupo	241070	26.5 ka	301352	Oruanui eruption	301352							PDC	-38.7764	175.91	Lat/long	Estimated from figure in paper	1359					18.83			MaxJ97	1405
		42		Wilson 2001	Taupo	241070	26.5 ka	301352	Oruanui eruption	301352							PDC	-38.7764	175.91	Lat/long	Estimated from figure in paper	1360					18.81			MaxJ98	1406
		42		Wilson 2001	Taupo	241070	26.5 ka	301352	Oruanui eruption	301352							PDC	-38.7764	175.91	Lat/long	Estimated from figure in paper	1361					18.93			MaxJ99	1407
		42		Wilson 2001	Taupo	241070	26.5 ka	301352	Oruanui eruption	301352							PDC	-38.7764	175.91	Lat/long	Estimated from figure in paper	1362					19.09			MaxJ100	1408
		42		Wilson 2001	Taupo	241070	26.5 ka	301352	Oruanui eruption	301352							PDC	-38.7764	175.91	Lat/long	Estimated from figure in paper	1363					19.12			MaxJ101	1409
		42		Wilson 2001	Taupo	241070	26.5 ka	301352	Oruanui eruption	301352							PDC	-38.7764	175.91	Lat/long	Estimated from figure in paper	1364					19.12			MaxJ102	1410
		42		Wilson 2001	Taupo	241070	26.5 ka	301352	Oruanui eruption	301352							PDC	-38.7764	175.91	Lat/long	Estimated from figure in paper	1365					19.19			MaxJ103	1411
		42		Wilson 2001	Taupo	241070	26.5 ka	301352	Oruanui eruption	301352							PDC	-38.7764	175.91	Lat/long	Estimated from figure in paper	1366					19.36			MaxJ104	1412
		42		Wilson 2001	Taupo	241070	26.5 ka	301352	Oruanui eruption	301352							PDC	-38.7764	175.91	Lat/long	Estimated from figure in paper	1367					19.29			MaxJ105	1413
		42		Wilson 2001	Taupo	241070	26.5 ka	301352	Oruanui eruption	301352							PDC	-38.7764	175.91	Lat/long	Estimated from figure in paper	1368					19.29			MaxJ106	1414
		42		Wilson 2001	Taupo	241070	26.5 ka	301352	Oruanui eruption	301352							PDC	-38.7764	175.91	Lat/long	Estimated from figure in paper	1369					19.3			MaxJ107	1415
		42		Wilson 2001	Taupo	241070	26.5 ka	301352	Oruanui eruption	301352							PDC	-38.7764	175.91	Lat/long	Estimated from figure in paper	1370					19.34			MaxJ108	1416
		42		Wilson 2001	Taupo	241070	26.5 ka	301352	Oruanui eruption	301352							PDC	-38.7764	175.91	Lat/long	Estimated from figure in paper	1371					19.41			MaxJ109	1417
		42		Wilson 2001	Taupo	241070	26.5 ka	301352	Oruanui eruption	301352							PDC	-38.7764	175.91	Lat/long	Estimated from figure in paper	1372					19.17			MaxJ110	1418
		42		Wilson 2001	Taupo	241070	26.5 ka	301352	Oruanui eruption	301352							PDC	-38.7764	175.91	Lat/long	Estimated from figure in paper	1373					18.99			MaxJ111	1419
		42		Wilson 2001	Taupo	241070	26.5 ka	301352	Oruanui eruption	301352							PDC	-38.7764	175.91	Lat/long	Estimated from figure in paper	1374					19.11			MaxJ112	1420
		42		Wilson 2001	Taupo	241070	26.5 ka	301352	Oruanui eruption	301352							PDC	-38.7764	175.91	Lat/long	Estimated from figure in paper	1375					19.46			MaxJ113	1421
		42		Wilson 2001	Taupo	241070	26.5 ka	301352	Oruanui eruption	301352							PDC	-38.7764	175.91	Lat/long	Estimated from figure in paper	1376					19.05			MaxJ114	1422
		42		Wilson 2001	Taupo	241070	26.5 ka	301352	Oruanui eruption	301352							PDC	-38.7764	175.91	Lat/long	Estimated from figure in paper	1377					19.52			MaxJ115	1423
		42		Wilson 2001	Taupo	241070	26.5 ka	301352	Oruanui eruption	301352							PDC	-38.7764	175.91	Lat/long	Estimated from figure in paper	1378					19.6			MaxJ116	1424
		42		Wilson 2001	Taupo	241070	26.5 ka	301352	Oruanui eruption	301352							PDC	-38.7764	175.91	Lat/long	Estimated from figure in paper	1379					19.53			MaxJ117	1425
		42		Wilson 2001	Taupo	241070	26.5 ka	301352	Oruanui eruption	301352							PDC	-38.7764	175.91	Lat/long	Estimated from figure in paper	1380					19.53			MaxJ118	1426
		42		Wilson 2001	Taupo	241070	26.5 ka	301352	Oruanui eruption	301352							PDC	-38.7764	175.91	Lat/long	Estimated from figure in paper	1381					19.53			MaxJ119	1427
		42		Wilson 2001	Taupo	241070	26.5 ka	301352	Oruanui eruption	301352							PDC	-38.7764	175.91	Lat/long	Estimated from figure in paper	1382					19.53			MaxJ120	1428
		42		Wilson 2001	Taupo	241070	26.5 ka	301352	Oruanui eruption	301352							PDC	-38.7764	175.91	Lat/long	Estimated from figure in paper	1383					19.65			MaxJ121	1429
		42		Wilson 2001	Taupo	241070	26.5 ka	301352	Oruanui eruption	301352							PDC	-38.7764	175.91	Lat/long	Estimated from figure in paper	1384					19.77			MaxJ122	1430
		42		Wilson 2001	Taupo	241070	26.5 ka	301352	Oruanui eruption	301352							PDC	-38.7764	175.91	Lat/long	Estimated from figure in paper	1385					19.95			MaxJ123	1431
		42		Wilson 2001	Taupo	241070	26.5 ka	301352	Oruanui eruption	301352							PDC	-38.7764	175.91	Lat/long	Estimated from figure in paper	1386					19.86			MaxJ124	1432
		42		Wilson 2001	Taupo	241070	26.5 ka	301352	Oruanui eruption	301352							PDC	-38.7764	175.91	Lat/long	Estimated from figure in paper	1387					20.08			MaxJ125	1433
		42		Wilson 2001	Taupo	241070	26.5 ka	301352	Oruanui eruption	301352							PDC	-38.7764	175.91	Lat/long	Estimated from figure in paper	1388					20.01			MaxJ126	1434
		42		Wilson 2001	Taupo	241070	26.5 ka	301352	Oruanui eruption	301352							PDC	-38.7764	175.91	Lat/long	Estimated from figure in paper	1389					20.06			MaxJ127	1435
		42		Wilson 2001	Taupo	241070	26.5 ka	301352	Oruanui eruption	301352							PDC	-38.7764	175.91	Lat/long	Estimated from figure in paper	1390					20.08			MaxJ128	1436
		42		Wilson 2001	Taupo	241070	26.5 ka	301352	Oruanui eruption	301352							PDC	-38.7764	175.91	Lat/long	Estimated from figure in paper	1391					19.77			MaxJ129	1437
		42		Wilson 2001	Taupo	241070	26.5 ka	301352	Oruanui eruption	301352							PDC	-38.7764	175.91	Lat/long	Estimated from figure in paper	1392					20.03			MaxJ130	1438
		42		Wilson 2001	Taupo	241070	26.5 ka	301352	Oruanui eruption	301352							PDC	-38.7764	175.91	Lat/long	Estimated from figure in paper	1393					20.15			MaxJ131	1439
		42		Wilson 2001	Taupo	241070	26.5 ka	301352	Oruanui eruption	301352							PDC	-38.7764	175.91	Lat/long	Estimated from figure in paper	1394					20.11			MaxJ132	1440
		42		Wilson 2001	Taupo	241070	26.5 ka	301352	Oruanui eruption	301352							PDC	-38.7764	175.91	Lat/long	Estimated from figure in paper	1395					20.18			MaxJ133	1441
		42		Wilson 2001	Taupo	241070	26.5 ka	301352	Oruanui eruption	301352							PDC	-38.7764	175.91	Lat/long	Estimated from figure in paper	1396					20.16			MaxJ134	1442
		42		Wilson 2001	Taupo	241070	26.5 ka	301352	Oruanui eruption	301352							PDC	-38.7764	175.91	Lat/long	Estimated from figure in paper	1397					20.18			MaxJ135	1443
		42		Wilson 2001	Taupo	241070	26.5 ka	301352	Oruanui eruption	301352							PDC	-38.7764	175.91	Lat/long	Estimated from figure in paper	1398					20.12			MaxJ136	1444
		42		Wilson 2001	Taupo	241070	26.5 ka	301352	Oruanui eruption	301352							PDC	-38.7764	175.91	Lat/long	Estimated from figure in paper	1399					20.15			MaxJ137	1445
		42		Wilson 2001	Taupo	241070	26.5 ka	301352	Oruanui eruption	301352							PDC	-38.7764	175.91	Lat/long	Estimated from figure in paper	1400					20.26			MaxJ138	1446
		42		Wilson 2001	Taupo	241070	26.5 ka	301352	Oruanui eruption	301352							PDC	-38.7764	175.91	Lat/long	Estimated from figure in paper	1401					20.33			MaxJ139	1447
		42		Wilson 2001	Taupo	241070	26.5 ka	301352	Oruanui eruption	301352							PDC	-38.7764	175.91	Lat/long	Estimated from figure in paper	1402					20.3			MaxJ140	1448
		42		Wilson 2001	Taupo	241070	26.5 ka	301352	Oruanui eruption	301352							PDC	-38.7764	175.91	Lat/long	Estimated from figure in paper	1403					20.29			MaxJ141	1449
		42		Wilson 2001	Taupo	241070	26.5 ka	301352	Oruanui eruption	301352							PDC	-38.7764	175.91	Lat/long	Estimated from figure in paper	1404					20.42			MaxJ142	1450
		42		Wilson 2001	Taupo	241070	26.5 ka	301352	Oruanui eruption	301352							PDC	-38.7764	175.91	Lat/long	Estimated from figure in paper	1405					20.38			MaxJ143	1451
		42		Wilson 2001	Taupo	241070	26.5 ka	301352	Oruanui eruption	301352							PDC	-38.7764	175.91	Lat/long	Estimated from figure in paper	1406					20.36			MaxJ144	1452
		42		Wilson 2001	Taupo	241070	26.5 ka	301352	Oruanui eruption	301352							PDC	-38.7764	175.91	Lat/long	Estimated from figure in paper	1407					20.39			MaxJ145	1453
		42		Wilson 2001	Taupo	241070	26.5 ka	301352	Oruanui eruption	301352							PDC	-38.7764	175.91	Lat/long	Estimated from figure in paper	1408					20.01			MaxJ146	1454
		42		Wilson 2001	Taupo	241070	26.5 ka	301352	Oruanui eruption	301352							PDC	-38.7764	175.91	Lat/long	Estimated from figure in paper	1409					20.25			MaxJ147	1455
		42		Wilson 2001	Taupo	241070	26.5 ka	301352	Oruanui eruption	301352							PDC	-38.7764	175.91	Lat/long	Estimated from figure in paper	1410					20.65			MaxJ148	1456
		42		Wilson 2001	Taupo	241070	26.5 ka	301352	Oruanui eruption	301352							PDC	-38.7764	175.91	Lat/long	Estimated from figure in paper	1411					20.67			MaxJ149	1457
		42		Wilson 2001	Taupo	241070	26.5 ka	301352	Oruanui eruption	301352							PDC	-38.7764	175.91	Lat/long	Estimated from figure in paper	1412					20.64			MaxJ150	1458
		42		Wilson 2001	Taupo	241070	26.5 ka	301352	Oruanui eruption	301352							PDC	-38.7764	175.91	Lat/long	Estimated from figure in paper	1413					20.8			MaxJ151	1459
		42		Wilson 2001	Taupo	241070	26.5 ka	301352	Oruanui eruption	301352							PDC	-38.7764	175.91	Lat/long	Estimated from figure in paper	1414					20.72			MaxJ152	1460
		42		Wilson 2001	Taupo	241070	26.5 ka	301352	Oruanui eruption	301352							PDC	-38.7764	175.91	Lat/long	Estimated from figure in paper	1415					20.76			MaxJ153	1461
		42		Wilson 2001	Taupo	241070	26.5 ka	301352	Oruanui eruption	301352							PDC	-38.7764	175.91	Lat/long	Estimated from figure in paper	1416					20.64			MaxJ154	1462
		42		Wilson 2001	Taupo	241070	26.5 ka	301352	Oruanui eruption	301352							PDC	-38.7764	175.91	Lat/long	Estimated from figure in paper	1417					20.82			MaxJ155	1463
		42		Wilson 2001	Taupo	241070	26.5 ka	301352	Oruanui eruption	301352							PDC	-38.7764	175.91	Lat/long	Estimated from figure in paper	1418					20.87			MaxJ156	1464
		42		Wilson 2001	Taupo	241070	26.5 ka	301352	Oruanui eruption	301352							PDC	-38.7764	175.91	Lat/long	Estimated from figure in paper	1419					20.49			MaxJ157	1465
		42		Wilson 2001	Taupo	241070	26.5 ka	301352	Oruanui eruption	301352							PDC	-38.7764	175.91	Lat/long	Estimated from figure in paper	1420					21			MaxJ158	1466
		42		Wilson 2001	Taupo	241070	26.5 ka	301352	Oruanui eruption	301352							PDC	-38.7764	175.91	Lat/long	Estimated from figure in paper	1421					21.02			MaxJ159	1467
		42		Wilson 2001	Taupo	241070	26.5 ka	301352	Oruanui eruption	301352							PDC	-38.7764	175.91	Lat/long	Estimated from figure in paper	1422					20.88			MaxJ160	1468
		42		Wilson 2001	Taupo	241070	26.5 ka	301352	Oruanui eruption	301352							PDC	-38.7764	175.91	Lat/long	Estimated from figure in paper	1423					20.97			MaxJ161	1469
		42		Wilson 2001	Taupo	241070	26.5 ka	301352	Oruanui eruption	301352							PDC	-38.7764	175.91	Lat/long	Estimated from figure in paper	1424					21.01			MaxJ162	1470
		42		Wilson 2001	Taupo	241070	26.5 ka	301352	Oruanui eruption	301352							PDC	-38.7764	175.91	Lat/long	Estimated from figure in paper	1425					20.91			MaxJ163	1471
		42		Wilson 2001	Taupo	241070	26.5 ka	301352	Oruanui eruption	301352							PDC	-38.7764	175.91	Lat/long	Estimated from figure in paper	1426					21.23			MaxJ164	1472
		42		Wilson 2001	Taupo	241070	26.5 ka	301352	Oruanui eruption	301352							PDC	-38.7764	175.91	Lat/long	Estimated from figure in paper	1427					21.17			MaxJ165	1473
		42		Wilson 2001	Taupo	241070	26.5 ka	301352	Oruanui eruption	301352							PDC	-38.7764	175.91	Lat/long	Estimated from figure in paper	1428					21.12			MaxJ166	1474
		42		Wilson 2001	Taupo	241070	26.5 ka	301352	Oruanui eruption	301352							PDC	-38.7764	175.91	Lat/long	Estimated from figure in paper	1429					21.09			MaxJ167	1475
		42		Wilson 2001	Taupo	241070	26.5 ka	301352	Oruanui eruption	301352							PDC	-38.7764	175.91	Lat/long	Estimated from figure in paper	1430					21.28			MaxJ168	1476
		42		Wilson 2001	Taupo	241070	26.5 ka	301352	Oruanui eruption	301352							PDC	-38.7764	175.91	Lat/long	Estimated from figure in paper	1431					21.27			MaxJ169	1477
		42		Wilson 2001	Taupo	241070	26.5 ka	301352	Oruanui eruption	301352							PDC	-38.7764	175.91	Lat/long	Estimated from figure in paper	1432					21.29			MaxJ170	1478
		42		Wilson 2001	Taupo	241070	26.5 ka	301352	Oruanui eruption	301352							PDC	-38.7764	175.91	Lat/long	Estimated from figure in paper	1433					21.21			MaxJ171	1479
		42		Wilson 2001	Taupo	241070	26.5 ka	301352	Oruanui eruption	301352							PDC	-38.7764	175.91	Lat/long	Estimated from figure in paper	1434					21.35			MaxJ172	1480
		42		Wilson 2001	Taupo	241070	26.5 ka	301352	Oruanui eruption	301352							PDC	-38.7764	175.91	Lat/long	Estimated from figure in paper	1435					21.52			MaxJ173	1481
		42		Wilson 2001	Taupo	241070	26.5 ka	301352	Oruanui eruption	301352							PDC	-38.7764	175.91	Lat/long	Estimated from figure in paper	1436					21.48			MaxJ174	1482
		42		Wilson 2001	Taupo	241070	26.5 ka	301352	Oruanui eruption	301352							PDC	-38.7764	175.91	Lat/long	Estimated from figure in paper	1437					21.52			MaxJ175	1483
		42		Wilson 2001	Taupo	241070	26.5 ka	301352	Oruanui eruption	301352							PDC	-38.7764	175.91	Lat/long	Estimated from figure in paper	1438					21.54			MaxJ176	1484
		42		Wilson 2001	Taupo	241070	26.5 ka	301352	Oruanui eruption	301352							PDC	-38.7764	175.91	Lat/long	Estimated from figure in paper	1439					21.45			MaxJ177	1485
		42		Wilson 2001	Taupo	241070	26.5 ka	301352	Oruanui eruption	301352							PDC	-38.7764	175.91	Lat/long	Estimated from figure in paper	1440					21.45			MaxJ178	1486
		42		Wilson 2001	Taupo	241070	26.5 ka	301352	Oruanui eruption	301352							PDC	-38.7764	175.91	Lat/long	Estimated from figure in paper	1441					21.61			MaxJ179	1487
		42		Wilson 2001	Taupo	241070	26.5 ka	301352	Oruanui eruption	301352							PDC	-38.7764	175.91	Lat/long	Estimated from figure in paper	1442					21.62			MaxJ180	1488
		42		Wilson 2001	Taupo	241070	26.5 ka	301352	Oruanui eruption	301352							PDC	-38.7764	175.91	Lat/long	Estimated from figure in paper	1443					21.67			MaxJ181	1489
		42		Wilson 2001	Taupo	241070	26.5 ka	301352	Oruanui eruption	301352							PDC	-38.7764	175.91	Lat/long	Estimated from figure in paper	1444					21.86			MaxJ182	1490
		42		Wilson 2001	Taupo	241070	26.5 ka	301352	Oruanui eruption	301352							PDC	-38.7764	175.91	Lat/long	Estimated from figure in paper	1445					21.85			MaxJ183	1491
		42		Wilson 2001	Taupo	241070	26.5 ka	301352	Oruanui eruption	301352							PDC	-38.7764	175.91	Lat/long	Estimated from figure in paper	1446					21.81			MaxJ184	1492
		42		Wilson 2001	Taupo	241070	26.5 ka	301352	Oruanui eruption	301352							PDC	-38.7764	175.91	Lat/long	Estimated from figure in paper	1447					21.89			MaxJ185	1493
		42		Wilson 2001	Taupo	241070	26.5 ka	301352	Oruanui eruption	301352							PDC	-38.7764	175.91	Lat/long	Estimated from figure in paper	1448					21.76			MaxJ186	1494
		42		Wilson 2001	Taupo	241070	26.5 ka	301352	Oruanui eruption	301352							PDC	-38.7764	175.91	Lat/long	Estimated from figure in paper	1449					22.01			MaxJ187	1495
		42		Wilson 2001	Taupo	241070	26.5 ka	301352	Oruanui eruption	301352							PDC	-38.7764	175.91	Lat/long	Estimated from figure in paper	1450					21.97			MaxJ188	1496
		42		Wilson 2001	Taupo	241070	26.5 ka	301352	Oruanui eruption	301352							PDC	-38.7764	175.91	Lat/long	Estimated from figure in paper	1451					21.91			MaxJ189	1497
		42		Wilson 2001	Taupo	241070	26.5 ka	301352	Oruanui eruption	301352							PDC	-38.7764	175.91	Lat/long	Estimated from figure in paper	1452					21.69			MaxJ190	1498
		42		Wilson 2001	Taupo	241070	26.5 ka	301352	Oruanui eruption	301352							PDC	-38.7764	175.91	Lat/long	Estimated from figure in paper	1453					22.05			MaxJ191	1499
		42		Wilson 2001	Taupo	241070	26.5 ka	301352	Oruanui eruption	301352							PDC	-38.7764	175.91	Lat/long	Estimated from figure in paper	1454					22.05			MaxJ192	1500
		42		Wilson 2001	Taupo	241070	26.5 ka	301352	Oruanui eruption	301352							PDC	-38.7764	175.91	Lat/long	Estimated from figure in paper	1455					21.98			MaxJ193	1501
		42		Wilson 2001	Taupo	241070	26.5 ka	301352	Oruanui eruption	301352							PDC	-38.7764	175.91	Lat/long	Estimated from figure in paper	1456					22.11			MaxJ194	1502
		42		Wilson 2001	Taupo	241070	26.5 ka	301352	Oruanui eruption	301352							PDC	-38.7764	175.91	Lat/long	Estimated from figure in paper	1457					22.05			MaxJ195	1503
		42		Wilson 2001	Taupo	241070	26.5 ka	301352	Oruanui eruption	301352							PDC	-38.7764	175.91	Lat/long	Estimated from figure in paper	1458					22.19			MaxJ196	1504
		42		Wilson 2001	Taupo	241070	26.5 ka	301352	Oruanui eruption	301352							PDC	-38.7764	175.91	Lat/long	Estimated from figure in paper	1459					22.21			MaxJ197	1505
		42		Wilson 2001	Taupo	241070	26.5 ka	301352	Oruanui eruption	301352							PDC	-38.7764	175.91	Lat/long	Estimated from figure in paper	1460					22.22			MaxJ198	1506
		42		Wilson 2001	Taupo	241070	26.5 ka	301352	Oruanui eruption	301352							PDC	-38.7764	175.91	Lat/long	Estimated from figure in paper	1461					22.26			MaxJ199	1507
		42		Wilson 2001	Taupo	241070	26.5 ka	301352	Oruanui eruption	301352							PDC	-38.7764	175.91	Lat/long	Estimated from figure in paper	1462					22.28			MaxJ200	1508
		42		Wilson 2001	Taupo	241070	26.5 ka	301352	Oruanui eruption	301352							PDC	-38.7764	175.91	Lat/long	Estimated from figure in paper	1463					22.31			MaxJ201	1509
		42		Wilson 2001	Taupo	241070	26.5 ka	301352	Oruanui eruption	301352							PDC	-38.7764	175.91	Lat/long	Estimated from figure in paper	1464					22.31			MaxJ202	1510
		42		Wilson 2001	Taupo	241070	26.5 ka	301352	Oruanui eruption	301352							PDC	-38.7764	175.91	Lat/long	Estimated from figure in paper	1465					22.29			MaxJ203	1511
		42		Wilson 2001	Taupo	241070	26.5 ka	301352	Oruanui eruption	301352							PDC	-38.7764	175.91	Lat/long	Estimated from figure in paper	1466					22.36			MaxJ204	1512
		42		Wilson 2001	Taupo	241070	26.5 ka	301352	Oruanui eruption	301352							PDC	-38.7764	175.91	Lat/long	Estimated from figure in paper	1467					22.65			MaxJ205	1513
		42		Wilson 2001	Taupo	241070	26.5 ka	301352	Oruanui eruption	301352							PDC	-38.7764	175.91	Lat/long	Estimated from figure in paper	1468					22.63			MaxJ206	1514
		42		Wilson 2001	Taupo	241070	26.5 ka	301352	Oruanui eruption	301352							PDC	-38.7764	175.91	Lat/long	Estimated from figure in paper	1469					22.62			MaxJ207	1515
		42		Wilson 2001	Taupo	241070	26.5 ka	301352	Oruanui eruption	301352							PDC	-38.7764	175.91	Lat/long	Estimated from figure in paper	1470					22.47			MaxJ208	1516
		42		Wilson 2001	Taupo	241070	26.5 ka	301352	Oruanui eruption	301352							PDC	-38.7764	175.91	Lat/long	Estimated from figure in paper	1471					22.61			MaxJ209	1517
		42		Wilson 2001	Taupo	241070	26.5 ka	301352	Oruanui eruption	301352							PDC	-38.7764	175.91	Lat/long	Estimated from figure in paper	1472					22.65			MaxJ210	1518
		42		Wilson 2001	Taupo	241070	26.5 ka	301352	Oruanui eruption	301352							PDC	-38.7764	175.91	Lat/long	Estimated from figure in paper	1473					22.65			MaxJ211	1519
		42		Wilson 2001	Taupo	241070	26.5 ka	301352	Oruanui eruption	301352							PDC	-38.7764	175.91	Lat/long	Estimated from figure in paper	1474					22.78			MaxJ212	1520
		42		Wilson 2001	Taupo	241070	26.5 ka	301352	Oruanui eruption	301352							PDC	-38.7764	175.91	Lat/long	Estimated from figure in paper	1475					22.71			MaxJ213	1521
		42		Wilson 2001	Taupo	241070	26.5 ka	301352	Oruanui eruption	301352							PDC	-38.7764	175.91	Lat/long	Estimated from figure in paper	1476					22.58			MaxJ214	1522
		42		Wilson 2001	Taupo	241070	26.5 ka	301352	Oruanui eruption	301352							PDC	-38.7764	175.91	Lat/long	Estimated from figure in paper	1477					22.96			MaxJ215	1523
		42		Wilson 2001	Taupo	241070	26.5 ka	301352	Oruanui eruption	301352							PDC	-38.7764	175.91	Lat/long	Estimated from figure in paper	1478					22.83			MaxJ216	1524
		42		Wilson 2001	Taupo	241070	26.5 ka	301352	Oruanui eruption	301352							PDC	-38.7764	175.91	Lat/long	Estimated from figure in paper	1479					22.98			MaxJ217	1525
		42		Wilson 2001	Taupo	241070	26.5 ka	301352	Oruanui eruption	301352							PDC	-38.7764	175.91	Lat/long	Estimated from figure in paper	1480					22.85			MaxJ218	1526
		42		Wilson 2001	Taupo	241070	26.5 ka	301352	Oruanui eruption	301352							PDC	-38.7764	175.91	Lat/long	Estimated from figure in paper	1481					23.01			MaxJ219	1527
		42		Wilson 2001	Taupo	241070	26.5 ka	301352	Oruanui eruption	301352							PDC	-38.7764	175.91	Lat/long	Estimated from figure in paper	1482					23.13			MaxJ220	1528
		42		Wilson 2001	Taupo	241070	26.5 ka	301352	Oruanui eruption	301352							PDC	-38.7764	175.91	Lat/long	Estimated from figure in paper	1483					23.16			MaxJ221	1529
		42		Wilson 2001	Taupo	241070	26.5 ka	301352	Oruanui eruption	301352							PDC	-38.7764	175.91	Lat/long	Estimated from figure in paper	1484					23.13			MaxJ222	1530
		42		Wilson 2001	Taupo	241070	26.5 ka	301352	Oruanui eruption	301352							PDC	-38.7764	175.91	Lat/long	Estimated from figure in paper	1485					22.77			MaxJ223	1531
		42		Wilson 2001	Taupo	241070	26.5 ka	301352	Oruanui eruption	301352							PDC	-38.7764	175.91	Lat/long	Estimated from figure in paper	1486					23.11			MaxJ224	1532
		42		Wilson 2001	Taupo	241070	26.5 ka	301352	Oruanui eruption	301352							PDC	-38.7764	175.91	Lat/long	Estimated from figure in paper	1487					23.11			MaxJ225	1533
		42		Wilson 2001	Taupo	241070	26.5 ka	301352	Oruanui eruption	301352							PDC	-38.7764	175.91	Lat/long	Estimated from figure in paper	1488					23.32			MaxJ226	1534
		42		Wilson 2001	Taupo	241070	26.5 ka	301352	Oruanui eruption	301352							PDC	-38.7764	175.91	Lat/long	Estimated from figure in paper	1489					23.49			MaxJ227	1535
		42		Wilson 2001	Taupo	241070	26.5 ka	301352	Oruanui eruption	301352							PDC	-38.7764	175.91	Lat/long	Estimated from figure in paper	1490					23.52			MaxJ228	1536
		42		Wilson 2001	Taupo	241070	26.5 ka	301352	Oruanui eruption	301352							PDC	-38.7764	175.91	Lat/long	Estimated from figure in paper	1491					23.52			MaxJ229	1537
		42		Wilson 2001	Taupo	241070	26.5 ka	301352	Oruanui eruption	301352							PDC	-38.7764	175.91	Lat/long	Estimated from figure in paper	1492					23.31			MaxJ230	1538
		42		Wilson 2001	Taupo	241070	26.5 ka	301352	Oruanui eruption	301352							PDC	-38.7764	175.91	Lat/long	Estimated from figure in paper	1493					23.53			MaxJ231	1539
		42		Wilson 2001	Taupo	241070	26.5 ka	301352	Oruanui eruption	301352							PDC	-38.7764	175.91	Lat/long	Estimated from figure in paper	1494					23.69			MaxJ232	1540
		42		Wilson 2001	Taupo	241070	26.5 ka	301352	Oruanui eruption	301352							PDC	-38.7764	175.91	Lat/long	Estimated from figure in paper	1495					23.64			MaxJ233	1541
		42		Wilson 2001	Taupo	241070	26.5 ka	301352	Oruanui eruption	301352							PDC	-38.7764	175.91	Lat/long	Estimated from figure in paper	1496					23.69			MaxJ234	1542
		42		Wilson 2001	Taupo	241070	26.5 ka	301352	Oruanui eruption	301352							PDC	-38.7764	175.91	Lat/long	Estimated from figure in paper	1497					23.78			MaxJ235	1543
		42		Wilson 2001	Taupo	241070	26.5 ka	301352	Oruanui eruption	301352							PDC	-38.7764	175.91	Lat/long	Estimated from figure in paper	1498					23.79			MaxJ236	1544
		42		Wilson 2001	Taupo	241070	26.5 ka	301352	Oruanui eruption	301352							PDC	-38.7764	175.91	Lat/long	Estimated from figure in paper	1499					23.78			MaxJ237	1545
		42		Wilson 2001	Taupo	241070	26.5 ka	301352	Oruanui eruption	301352							PDC	-38.7764	175.91	Lat/long	Estimated from figure in paper	1500					23.67			MaxJ238	1546
		42		Wilson 2001	Taupo	241070	26.5 ka	301352	Oruanui eruption	301352							PDC	-38.7764	175.91	Lat/long	Estimated from figure in paper	1501					23.57			MaxJ239	1547
		42		Wilson 2001	Taupo	241070	26.5 ka	301352	Oruanui eruption	301352							PDC	-38.7764	175.91	Lat/long	Estimated from figure in paper	1502					23.85			MaxJ240	1548
		42		Wilson 2001	Taupo	241070	26.5 ka	301352	Oruanui eruption	301352							PDC	-38.7764	175.91	Lat/long	Estimated from figure in paper	1503					23.88			MaxJ241	1549
		42		Wilson 2001	Taupo	241070	26.5 ka	301352	Oruanui eruption	301352							PDC	-38.7764	175.91	Lat/long	Estimated from figure in paper	1504					23.9			MaxJ242	1550
		42		Wilson 2001	Taupo	241070	26.5 ka	301352	Oruanui eruption	301352							PDC	-38.7764	175.91	Lat/long	Estimated from figure in paper	1505					23.85			MaxJ243	1551
		42		Wilson 2001	Taupo	241070	26.5 ka	301352	Oruanui eruption	301352							PDC	-38.7764	175.91	Lat/long	Estimated from figure in paper	1506					23.9			MaxJ244	1552
		42		Wilson 2001	Taupo	241070	26.5 ka	301352	Oruanui eruption	301352							PDC	-38.7764	175.91	Lat/long	Estimated from figure in paper	1507					23.96			MaxJ245	1553
		42		Wilson 2001	Taupo	241070	26.5 ka	301352	Oruanui eruption	301352							PDC	-38.7764	175.91	Lat/long	Estimated from figure in paper	1508					23.92			MaxJ246	1554
		42		Wilson 2001	Taupo	241070	26.5 ka	301352	Oruanui eruption	301352							PDC	-38.7764	175.91	Lat/long	Estimated from figure in paper	1509					24.15			MaxJ247	1555
		42		Wilson 2001	Taupo	241070	26.5 ka	301352	Oruanui eruption	301352							PDC	-38.7764	175.91	Lat/long	Estimated from figure in paper	1510					24.23			MaxJ248	1556
		42		Wilson 2001	Taupo	241070	26.5 ka	301352	Oruanui eruption	301352							PDC	-38.7764	175.91	Lat/long	Estimated from figure in paper	1511					24.28			MaxJ249	1557
		42		Wilson 2001	Taupo	241070	26.5 ka	301352	Oruanui eruption	301352							PDC	-38.7764	175.91	Lat/long	Estimated from figure in paper	1512					24.24			MaxJ250	1558
		42		Wilson 2001	Taupo	241070	26.5 ka	301352	Oruanui eruption	301352							PDC	-38.7764	175.91	Lat/long	Estimated from figure in paper	1513					24.22			MaxJ251	1559
		42		Wilson 2001	Taupo	241070	26.5 ka	301352	Oruanui eruption	301352							PDC	-38.7764	175.91	Lat/long	Estimated from figure in paper	1514					24.34			MaxJ252	1560
		42		Wilson 2001	Taupo	241070	26.5 ka	301352	Oruanui eruption	301352							PDC	-38.7764	175.91	Lat/long	Estimated from figure in paper	1515					24.26			MaxJ253	1561
		42		Wilson 2001	Taupo	241070	26.5 ka	301352	Oruanui eruption	301352							PDC	-38.7764	175.91	Lat/long	Estimated from figure in paper	1516					24.43			MaxJ254	1562
		42		Wilson 2001	Taupo	241070	26.5 ka	301352	Oruanui eruption	301352							PDC	-38.7764	175.91	Lat/long	Estimated from figure in paper	1517					24.39			MaxJ255	1563
		42		Wilson 2001	Taupo	241070	26.5 ka	301352	Oruanui eruption	301352							PDC	-38.7764	175.91	Lat/long	Estimated from figure in paper	1518					24.35			MaxJ256	1564
		42		Wilson 2001	Taupo	241070	26.5 ka	301352	Oruanui eruption	301352							PDC	-38.7764	175.91	Lat/long	Estimated from figure in paper	1519					24.37			MaxJ257	1565
		42		Wilson 2001	Taupo	241070	26.5 ka	301352	Oruanui eruption	301352							PDC	-38.7764	175.91	Lat/long	Estimated from figure in paper	1520					24.34			MaxJ258	1566
		42		Wilson 2001	Taupo	241070	26.5 ka	301352	Oruanui eruption	301352							PDC	-38.7764	175.91	Lat/long	Estimated from figure in paper	1521					23.97			MaxJ259	1567
		42		Wilson 2001	Taupo	241070	26.5 ka	301352	Oruanui eruption	301352							PDC	-38.7764	175.91	Lat/long	Estimated from figure in paper	1522					24.32			MaxJ260	1568
		42		Wilson 2001	Taupo	241070	26.5 ka	301352	Oruanui eruption	301352							PDC	-38.7764	175.91	Lat/long	Estimated from figure in paper	1523					24.5			MaxJ261	1569
		42		Wilson 2001	Taupo	241070	26.5 ka	301352	Oruanui eruption	301352							PDC	-38.7764	175.91	Lat/long	Estimated from figure in paper	1524					24.46			MaxJ262	1570
		42		Wilson 2001	Taupo	241070	26.5 ka	301352	Oruanui eruption	301352							PDC	-38.7764	175.91	Lat/long	Estimated from figure in paper	1525					24.34			MaxJ263	1571
		42		Wilson 2001	Taupo	241070	26.5 ka	301352	Oruanui eruption	301352							PDC	-38.7764	175.91	Lat/long	Estimated from figure in paper	1526					24.58			MaxJ264	1572
		42		Wilson 2001	Taupo	241070	26.5 ka	301352	Oruanui eruption	301352							PDC	-38.7764	175.91	Lat/long	Estimated from figure in paper	1527					24.55			MaxJ265	1573
		42		Wilson 2001	Taupo	241070	26.5 ka	301352	Oruanui eruption	301352							PDC	-38.7764	175.91	Lat/long	Estimated from figure in paper	1528					24.64			MaxJ266	1574
		42		Wilson 2001	Taupo	241070	26.5 ka	301352	Oruanui eruption	301352							PDC	-38.7764	175.91	Lat/long	Estimated from figure in paper	1529					24.67			MaxJ267	1575
		42		Wilson 2001	Taupo	241070	26.5 ka	301352	Oruanui eruption	301352							PDC	-38.7764	175.91	Lat/long	Estimated from figure in paper	1530					24.73			MaxJ268	1576
		42		Wilson 2001	Taupo	241070	26.5 ka	301352	Oruanui eruption	301352							PDC	-38.7764	175.91	Lat/long	Estimated from figure in paper	1531					24.79			MaxJ269	1577
		42		Wilson 2001	Taupo	241070	26.5 ka	301352	Oruanui eruption	301352							PDC	-38.7764	175.91	Lat/long	Estimated from figure in paper	1532					24.82			MaxJ270	1578
		42		Wilson 2001	Taupo	241070	26.5 ka	301352	Oruanui eruption	301352							PDC	-38.7764	175.91	Lat/long	Estimated from figure in paper	1533					25.01			MaxJ271	1579
		42		Wilson 2001	Taupo	241070	26.5 ka	301352	Oruanui eruption	301352							PDC	-38.7764	175.91	Lat/long	Estimated from figure in paper	1534					25			MaxJ272	1580
		42		Wilson 2001	Taupo	241070	26.5 ka	301352	Oruanui eruption	301352							PDC	-38.7764	175.91	Lat/long	Estimated from figure in paper	1535					24.7			MaxJ273	1581
		42		Wilson 2001	Taupo	241070	26.5 ka	301352	Oruanui eruption	301352							PDC	-38.7764	175.91	Lat/long	Estimated from figure in paper	1536					25.21			MaxJ274	1582
		42		Wilson 2001	Taupo	241070	26.5 ka	301352	Oruanui eruption	301352							PDC	-38.7764	175.91	Lat/long	Estimated from figure in paper	1537					25.06			MaxJ275	1583
		42		Wilson 2001	Taupo	241070	26.5 ka	301352	Oruanui eruption	301352							PDC	-38.7764	175.91	Lat/long	Estimated from figure in paper	1538					25.18			MaxJ276	1584
		42		Wilson 2001	Taupo	241070	26.5 ka	301352	Oruanui eruption	301352							PDC	-38.7764	175.91	Lat/long	Estimated from figure in paper	1539					25.15			MaxJ277	1585
		42		Wilson 2001	Taupo	241070	26.5 ka	301352	Oruanui eruption	301352							PDC	-38.7764	175.91	Lat/long	Estimated from figure in paper	1540					25.19			MaxJ278	1586
		42		Wilson 2001	Taupo	241070	26.5 ka	301352	Oruanui eruption	301352							PDC	-38.7764	175.91	Lat/long	Estimated from figure in paper	1541					25.12			MaxJ279	1587
		42		Wilson 2001	Taupo	241070	26.5 ka	301352	Oruanui eruption	301352							PDC	-38.7764	175.91	Lat/long	Estimated from figure in paper	1542					25.34			MaxJ280	1588
		42		Wilson 2001	Taupo	241070	26.5 ka	301352	Oruanui eruption	301352							PDC	-38.7764	175.91	Lat/long	Estimated from figure in paper	1543					25.3			MaxJ281	1589
		42		Wilson 2001	Taupo	241070	26.5 ka	301352	Oruanui eruption	301352							PDC	-38.7764	175.91	Lat/long	Estimated from figure in paper	1544					25.5			MaxJ282	1590
		42		Wilson 2001	Taupo	241070	26.5 ka	301352	Oruanui eruption	301352							PDC	-38.7764	175.91	Lat/long	Estimated from figure in paper	1545					25.43			MaxJ283	1591
		42		Wilson 2001	Taupo	241070	26.5 ka	301352	Oruanui eruption	301352							PDC	-38.7764	175.91	Lat/long	Estimated from figure in paper	1546					25.56			MaxJ284	1592
		42		Wilson 2001	Taupo	241070	26.5 ka	301352	Oruanui eruption	301352							PDC	-38.7764	175.91	Lat/long	Estimated from figure in paper	1547					25.66			MaxJ285	1593
		42		Wilson 2001	Taupo	241070	26.5 ka	301352	Oruanui eruption	301352							PDC	-38.7764	175.91	Lat/long	Estimated from figure in paper	1548					25.78			MaxJ286	1594
		42		Wilson 2001	Taupo	241070	26.5 ka	301352	Oruanui eruption	301352							PDC	-38.7764	175.91	Lat/long	Estimated from figure in paper	1549					25.82			MaxJ287	1595
		42		Wilson 2001	Taupo	241070	26.5 ka	301352	Oruanui eruption	301352							PDC	-38.7764	175.91	Lat/long	Estimated from figure in paper	1550					25.42			MaxJ288	1596
		42		Wilson 2001	Taupo	241070	26.5 ka	301352	Oruanui eruption	301352							PDC	-38.7764	175.91	Lat/long	Estimated from figure in paper	1551					25.79			MaxJ289	1597
		42		Wilson 2001	Taupo	241070	26.5 ka	301352	Oruanui eruption	301352							PDC	-38.7764	175.91	Lat/long	Estimated from figure in paper	1552					25.66			MaxJ290	1598
		42		Wilson 2001	Taupo	241070	26.5 ka	301352	Oruanui eruption	301352							PDC	-38.7764	175.91	Lat/long	Estimated from figure in paper	1553					26.07			MaxJ291	1599
		42		Wilson 2001	Taupo	241070	26.5 ka	301352	Oruanui eruption	301352							PDC	-38.7764	175.91	Lat/long	Estimated from figure in paper	1554					25.95			MaxJ292	1600
		42		Wilson 2001	Taupo	241070	26.5 ka	301352	Oruanui eruption	301352							PDC	-38.7764	175.91	Lat/long	Estimated from figure in paper	1555					25.78			MaxJ293	1601
		42		Wilson 2001	Taupo	241070	26.5 ka	301352	Oruanui eruption	301352							PDC	-38.7764	175.91	Lat/long	Estimated from figure in paper	1556					26.15			MaxJ294	1602
		42		Wilson 2001	Taupo	241070	26.5 ka	301352	Oruanui eruption	301352							PDC	-38.7764	175.91	Lat/long	Estimated from figure in paper	1557					26.07			MaxJ295	1603
		42		Wilson 2001	Taupo	241070	26.5 ka	301352	Oruanui eruption	301352							PDC	-38.7764	175.91	Lat/long	Estimated from figure in paper	1558					26.03			MaxJ296	1604
		42		Wilson 2001	Taupo	241070	26.5 ka	301352	Oruanui eruption	301352							PDC	-38.7764	175.91	Lat/long	Estimated from figure in paper	1559					26.07			MaxJ297	1605
		42		Wilson 2001	Taupo	241070	26.5 ka	301352	Oruanui eruption	301352							PDC	-38.7764	175.91	Lat/long	Estimated from figure in paper	1560					26.14			MaxJ298	1606
		42		Wilson 2001	Taupo	241070	26.5 ka	301352	Oruanui eruption	301352							PDC	-38.7764	175.91	Lat/long	Estimated from figure in paper	1561					26.34			MaxJ299	1607
		42		Wilson 2001	Taupo	241070	26.5 ka	301352	Oruanui eruption	301352							PDC	-38.7764	175.91	Lat/long	Estimated from figure in paper	1562					26.38			MaxJ300	1608
		42		Wilson 2001	Taupo	241070	26.5 ka	301352	Oruanui eruption	301352							PDC	-38.7764	175.91	Lat/long	Estimated from figure in paper	1563					26.34			MaxJ301	1609
		42		Wilson 2001	Taupo	241070	26.5 ka	301352	Oruanui eruption	301352							PDC	-38.7764	175.91	Lat/long	Estimated from figure in paper	1564					26.68			MaxJ302	1610
		42		Wilson 2001	Taupo	241070	26.5 ka	301352	Oruanui eruption	301352							PDC	-38.7764	175.91	Lat/long	Estimated from figure in paper	1565					26.26			MaxJ303	1611
		42		Wilson 2001	Taupo	241070	26.5 ka	301352	Oruanui eruption	301352							PDC	-38.7764	175.91	Lat/long	Estimated from figure in paper	1566					26.75			MaxJ304	1612
		42		Wilson 2001	Taupo	241070	26.5 ka	301352	Oruanui eruption	301352							PDC	-38.7764	175.91	Lat/long	Estimated from figure in paper	1567					26.92			MaxJ305	1613
		42		Wilson 2001	Taupo	241070	26.5 ka	301352	Oruanui eruption	301352							PDC	-38.7764	175.91	Lat/long	Estimated from figure in paper	1568					26.83			MaxJ306	1614
		42		Wilson 2001	Taupo	241070	26.5 ka	301352	Oruanui eruption	301352							PDC	-38.7764	175.91	Lat/long	Estimated from figure in paper	1569					26.89			MaxJ307	1615
		42		Wilson 2001	Taupo	241070	26.5 ka	301352	Oruanui eruption	301352							PDC	-38.7764	175.91	Lat/long	Estimated from figure in paper	1570					26.82			MaxJ308	1616
		42		Wilson 2001	Taupo	241070	26.5 ka	301352	Oruanui eruption	301352							PDC	-38.7764	175.91	Lat/long	Estimated from figure in paper	1571					26.84			MaxJ309	1617
		42		Wilson 2001	Taupo	241070	26.5 ka	301352	Oruanui eruption	301352							PDC	-38.7764	175.91	Lat/long	Estimated from figure in paper	1572					26.99			MaxJ310	1618
		42		Wilson 2001	Taupo	241070	26.5 ka	301352	Oruanui eruption	301352							PDC	-38.7764	175.91	Lat/long	Estimated from figure in paper	1573					26.86			MaxJ311	1619
		42		Wilson 2001	Taupo	241070	26.5 ka	301352	Oruanui eruption	301352							PDC	-38.7764	175.91	Lat/long	Estimated from figure in paper	1574					26.86			MaxJ312	1620
		42		Wilson 2001	Taupo	241070	26.5 ka	301352	Oruanui eruption	301352							PDC	-38.7764	175.91	Lat/long	Estimated from figure in paper	1575					27.03			MaxJ313	1621
		42		Wilson 2001	Taupo	241070	26.5 ka	301352	Oruanui eruption	301352							PDC	-38.7764	175.91	Lat/long	Estimated from figure in paper	1576					26.99			MaxJ314	1622
		42		Wilson 2001	Taupo	241070	26.5 ka	301352	Oruanui eruption	301352							PDC	-38.7764	175.91	Lat/long	Estimated from figure in paper	1577					27.12			MaxJ315	1623
		42		Wilson 2001	Taupo	241070	26.5 ka	301352	Oruanui eruption	301352							PDC	-38.7764	175.91	Lat/long	Estimated from figure in paper	1578					27.11			MaxJ316	1624
		42		Wilson 2001	Taupo	241070	26.5 ka	301352	Oruanui eruption	301352							PDC	-38.7764	175.91	Lat/long	Estimated from figure in paper	1579					27.13			MaxJ317	1625
		42		Wilson 2001	Taupo	241070	26.5 ka	301352	Oruanui eruption	301352							PDC	-38.7764	175.91	Lat/long	Estimated from figure in paper	1580					27.13			MaxJ318	1626
		42		Wilson 2001	Taupo	241070	26.5 ka	301352	Oruanui eruption	301352							PDC	-38.7764	175.91	Lat/long	Estimated from figure in paper	1581					27.35			MaxJ319	1627
		42		Wilson 2001	Taupo	241070	26.5 ka	301352	Oruanui eruption	301352							PDC	-38.7764	175.91	Lat/long	Estimated from figure in paper	1582					27.28			MaxJ320	1628
		42		Wilson 2001	Taupo	241070	26.5 ka	301352	Oruanui eruption	301352							PDC	-38.7764	175.91	Lat/long	Estimated from figure in paper	1583					27.4			MaxJ321	1629
		42		Wilson 2001	Taupo	241070	26.5 ka	301352	Oruanui eruption	301352							PDC	-38.7764	175.91	Lat/long	Estimated from figure in paper	1584					27.42			MaxJ322	1630
		42		Wilson 2001	Taupo	241070	26.5 ka	301352	Oruanui eruption	301352							PDC	-38.7764	175.91	Lat/long	Estimated from figure in paper	1585					27.58			MaxJ323	1631
		42		Wilson 2001	Taupo	241070	26.5 ka	301352	Oruanui eruption	301352							PDC	-38.7764	175.91	Lat/long	Estimated from figure in paper	1586					27.4			MaxJ324	1632
		42		Wilson 2001	Taupo	241070	26.5 ka	301352	Oruanui eruption	301352							PDC	-38.7764	175.91	Lat/long	Estimated from figure in paper	1587					27.48			MaxJ325	1633
		42		Wilson 2001	Taupo	241070	26.5 ka	301352	Oruanui eruption	301352							PDC	-38.7764	175.91	Lat/long	Estimated from figure in paper	1588					27.74			MaxJ326	1634
		42		Wilson 2001	Taupo	241070	26.5 ka	301352	Oruanui eruption	301352							PDC	-38.7764	175.91	Lat/long	Estimated from figure in paper	1589					27.43			MaxJ327	1635
		42		Wilson 2001	Taupo	241070	26.5 ka	301352	Oruanui eruption	301352							PDC	-38.7764	175.91	Lat/long	Estimated from figure in paper	1590					27.79			MaxJ328	1636
		42		Wilson 2001	Taupo	241070	26.5 ka	301352	Oruanui eruption	301352							PDC	-38.7764	175.91	Lat/long	Estimated from figure in paper	1591					27.52			MaxJ329	1637
		42		Wilson 2001	Taupo	241070	26.5 ka	301352	Oruanui eruption	301352							PDC	-38.7764	175.91	Lat/long	Estimated from figure in paper	1592					27.34			MaxJ330	1638
		42		Wilson 2001	Taupo	241070	26.5 ka	301352	Oruanui eruption	301352							PDC	-38.7764	175.91	Lat/long	Estimated from figure in paper	1593					27.34			MaxJ331	1639
		42		Wilson 2001	Taupo	241070	26.5 ka	301352	Oruanui eruption	301352							PDC	-38.7764	175.91	Lat/long	Estimated from figure in paper	1594					27.52			MaxJ332	1640
		42		Wilson 2001	Taupo	241070	26.5 ka	301352	Oruanui eruption	301352							PDC	-38.7764	175.91	Lat/long	Estimated from figure in paper	1595					27.66			MaxJ333	1641
		42		Wilson 2001	Taupo	241070	26.5 ka	301352	Oruanui eruption	301352							PDC	-38.7764	175.91	Lat/long	Estimated from figure in paper	1596					27.7			MaxJ334	1642
		42		Wilson 2001	Taupo	241070	26.5 ka	301352	Oruanui eruption	301352							PDC	-38.7764	175.91	Lat/long	Estimated from figure in paper	1597					27.46			MaxJ335	1643
		42		Wilson 2001	Taupo	241070	26.5 ka	301352	Oruanui eruption	301352							PDC	-38.7764	175.91	Lat/long	Estimated from figure in paper	1598					27.82			MaxJ336	1644
		42		Wilson 2001	Taupo	241070	26.5 ka	301352	Oruanui eruption	301352							PDC	-38.7764	175.91	Lat/long	Estimated from figure in paper	1599					28.03			MaxJ337	1645
		42		Wilson 2001	Taupo	241070	26.5 ka	301352	Oruanui eruption	301352							PDC	-38.7764	175.91	Lat/long	Estimated from figure in paper	1600					27.76			MaxJ338	1646
		42		Wilson 2001	Taupo	241070	26.5 ka	301352	Oruanui eruption	301352							PDC	-38.7764	175.91	Lat/long	Estimated from figure in paper	1601					27.91			MaxJ339	1647
		42		Wilson 2001	Taupo	241070	26.5 ka	301352	Oruanui eruption	301352							PDC	-38.7764	175.91	Lat/long	Estimated from figure in paper	1602					27.58			MaxJ340	1648
		42		Wilson 2001	Taupo	241070	26.5 ka	301352	Oruanui eruption	301352							PDC	-38.7764	175.91	Lat/long	Estimated from figure in paper	1603					27.86			MaxJ341	1649
		42		Wilson 2001	Taupo	241070	26.5 ka	301352	Oruanui eruption	301352							PDC	-38.7764	175.91	Lat/long	Estimated from figure in paper	1604					28.06			MaxJ342	1650
		42		Wilson 2001	Taupo	241070	26.5 ka	301352	Oruanui eruption	301352							PDC	-38.7764	175.91	Lat/long	Estimated from figure in paper	1605					28.12			MaxJ343	1651
		42		Wilson 2001	Taupo	241070	26.5 ka	301352	Oruanui eruption	301352							PDC	-38.7764	175.91	Lat/long	Estimated from figure in paper	1606					28.44			MaxJ344	1652
		42		Wilson 2001	Taupo	241070	26.5 ka	301352	Oruanui eruption	301352							PDC	-38.7764	175.91	Lat/long	Estimated from figure in paper	1607					28.4			MaxJ345	1653
		42		Wilson 2001	Taupo	241070	26.5 ka	301352	Oruanui eruption	301352							PDC	-38.7764	175.91	Lat/long	Estimated from figure in paper	1608					28.49			MaxJ346	1654
		42		Wilson 2001	Taupo	241070	26.5 ka	301352	Oruanui eruption	301352							PDC	-38.7764	175.91	Lat/long	Estimated from figure in paper	1609					28.68			MaxJ347	1655
		42		Wilson 2001	Taupo	241070	26.5 ka	301352	Oruanui eruption	301352							PDC	-38.7764	175.91	Lat/long	Estimated from figure in paper	1610					28.66			MaxJ348	1656
		42		Wilson 2001	Taupo	241070	26.5 ka	301352	Oruanui eruption	301352							PDC	-38.7764	175.91	Lat/long	Estimated from figure in paper	1611					28.79			MaxJ349	1657
		42		Wilson 2001	Taupo	241070	26.5 ka	301352	Oruanui eruption	301352							PDC	-38.7764	175.91	Lat/long	Estimated from figure in paper	1612					28.54			MaxJ350	1658
		42		Wilson 2001	Taupo	241070	26.5 ka	301352	Oruanui eruption	301352							PDC	-38.7764	175.91	Lat/long	Estimated from figure in paper	1613					28.8			MaxJ351	1659
		42		Wilson 2001	Taupo	241070	26.5 ka	301352	Oruanui eruption	301352							PDC	-38.7764	175.91	Lat/long	Estimated from figure in paper	1614					28.78			MaxJ352	1660
		42		Wilson 2001	Taupo	241070	26.5 ka	301352	Oruanui eruption	301352							PDC	-38.7764	175.91	Lat/long	Estimated from figure in paper	1615					28.79			MaxJ353	1661
		42		Wilson 2001	Taupo	241070	26.5 ka	301352	Oruanui eruption	301352							PDC	-38.7764	175.91	Lat/long	Estimated from figure in paper	1616					28.54			MaxJ354	1662
		42		Wilson 2001	Taupo	241070	26.5 ka	301352	Oruanui eruption	301352							PDC	-38.7764	175.91	Lat/long	Estimated from figure in paper	1617					28.97			MaxJ355	1663
		42		Wilson 2001	Taupo	241070	26.5 ka	301352	Oruanui eruption	301352							PDC	-38.7764	175.91	Lat/long	Estimated from figure in paper	1618					29.18			MaxJ356	1664
		42		Wilson 2001	Taupo	241070	26.5 ka	301352	Oruanui eruption	301352							PDC	-38.7764	175.91	Lat/long	Estimated from figure in paper	1619					28.87			MaxJ357	1665
		42		Wilson 2001	Taupo	241070	26.5 ka	301352	Oruanui eruption	301352							PDC	-38.7764	175.91	Lat/long	Estimated from figure in paper	1620					29.32			MaxJ358	1666
		42		Wilson 2001	Taupo	241070	26.5 ka	301352	Oruanui eruption	301352							PDC	-38.7764	175.91	Lat/long	Estimated from figure in paper	1621					29.39			MaxJ359	1667
		42		Wilson 2001	Taupo	241070	26.5 ka	301352	Oruanui eruption	301352							PDC	-38.7764	175.91	Lat/long	Estimated from figure in paper	1622					29.4			MaxJ360	1668
		42		Wilson 2001	Taupo	241070	26.5 ka	301352	Oruanui eruption	301352							PDC	-38.7764	175.91	Lat/long	Estimated from figure in paper	1623					29.36			MaxJ361	1669
		42		Wilson 2001	Taupo	241070	26.5 ka	301352	Oruanui eruption	301352							PDC	-38.7764	175.91	Lat/long	Estimated from figure in paper	1624					29.46			MaxJ362	1670
		42		Wilson 2001	Taupo	241070	26.5 ka	301352	Oruanui eruption	301352							PDC	-38.7764	175.91	Lat/long	Estimated from figure in paper	1625					29.26			MaxJ363	1671
		42		Wilson 2001	Taupo	241070	26.5 ka	301352	Oruanui eruption	301352							PDC	-38.7764	175.91	Lat/long	Estimated from figure in paper	1626					29.26			MaxJ364	1672
		42		Wilson 2001	Taupo	241070	26.5 ka	301352	Oruanui eruption	301352							PDC	-38.7764	175.91	Lat/long	Estimated from figure in paper	1627					29.79			MaxJ365	1673
		42		Wilson 2001	Taupo	241070	26.5 ka	301352	Oruanui eruption	301352							PDC	-38.7764	175.91	Lat/long	Estimated from figure in paper	1628					29.77			MaxJ366	1674
		42		Wilson 2001	Taupo	241070	26.5 ka	301352	Oruanui eruption	301352							PDC	-38.7764	175.91	Lat/long	Estimated from figure in paper	1629					29.87			MaxJ367	1675
		42		Wilson 2001	Taupo	241070	26.5 ka	301352	Oruanui eruption	301352							PDC	-38.7764	175.91	Lat/long	Estimated from figure in paper	1630					29.86			MaxJ368	1676
		42		Wilson 2001	Taupo	241070	26.5 ka	301352	Oruanui eruption	301352							PDC	-38.7764	175.91	Lat/long	Estimated from figure in paper	1631					29.98			MaxJ369	1677
		42		Wilson 2001	Taupo	241070	26.5 ka	301352	Oruanui eruption	301352							PDC	-38.7764	175.91	Lat/long	Estimated from figure in paper	1632					30.11			MaxJ370	1678
		42		Wilson 2001	Taupo	241070	26.5 ka	301352	Oruanui eruption	301352							PDC	-38.7764	175.91	Lat/long	Estimated from figure in paper	1633					30.22			MaxJ371	1679
		42		Wilson 2001	Taupo	241070	26.5 ka	301352	Oruanui eruption	301352							PDC	-38.7764	175.91	Lat/long	Estimated from figure in paper	1634					29.86			MaxJ372	1680
		42		Wilson 2001	Taupo	241070	26.5 ka	301352	Oruanui eruption	301352							PDC	-38.7764	175.91	Lat/long	Estimated from figure in paper	1635					29.86			MaxJ373	1681
		42		Wilson 2001	Taupo	241070	26.5 ka	301352	Oruanui eruption	301352							PDC	-38.7764	175.91	Lat/long	Estimated from figure in paper	1636					30.58			MaxJ374	1682
		42		Wilson 2001	Taupo	241070	26.5 ka	301352	Oruanui eruption	301352							PDC	-38.7764	175.91	Lat/long	Estimated from figure in paper	1637					30.62			MaxJ375	1683
		42		Wilson 2001	Taupo	241070	26.5 ka	301352	Oruanui eruption	301352							PDC	-38.7764	175.91	Lat/long	Estimated from figure in paper	1638					30.46			MaxJ376	1684
		42		Wilson 2001	Taupo	241070	26.5 ka	301352	Oruanui eruption	301352							PDC	-38.7764	175.91	Lat/long	Estimated from figure in paper	1639					30.26			MaxJ377	1685
		42		Wilson 2001	Taupo	241070	26.5 ka	301352	Oruanui eruption	301352							PDC	-38.7764	175.91	Lat/long	Estimated from figure in paper	1640					30.77			MaxJ378	1686
		42		Wilson 2001	Taupo	241070	26.5 ka	301352	Oruanui eruption	301352							PDC	-38.7764	175.91	Lat/long	Estimated from figure in paper	1641					30.34			MaxJ379	1687
		42		Wilson 2001	Taupo	241070	26.5 ka	301352	Oruanui eruption	301352							PDC	-38.7764	175.91	Lat/long	Estimated from figure in paper	1642					30.52			MaxJ380	1688
		42		Wilson 2001	Taupo	241070	26.5 ka	301352	Oruanui eruption	301352							PDC	-38.7764	175.91	Lat/long	Estimated from figure in paper	1643					31.06			MaxJ381	1689
		42		Wilson 2001	Taupo	241070	26.5 ka	301352	Oruanui eruption	301352							PDC	-38.7764	175.91	Lat/long	Estimated from figure in paper	1644					31.18			MaxJ382	1690
		42		Wilson 2001	Taupo	241070	26.5 ka	301352	Oruanui eruption	301352							PDC	-38.7764	175.91	Lat/long	Estimated from figure in paper	1645					31.3			MaxJ383	1691
		42		Wilson 2001	Taupo	241070	26.5 ka	301352	Oruanui eruption	301352							PDC	-38.7764	175.91	Lat/long	Estimated from figure in paper	1646					31.06			MaxJ384	1692
		42		Wilson 2001	Taupo	241070	26.5 ka	301352	Oruanui eruption	301352							PDC	-38.7764	175.91	Lat/long	Estimated from figure in paper	1647					31.06			MaxJ385	1693
		42		Wilson 2001	Taupo	241070	26.5 ka	301352	Oruanui eruption	301352							PDC	-38.7764	175.91	Lat/long	Estimated from figure in paper	1648					31.32			MaxJ386	1694
		42		Wilson 2001	Taupo	241070	26.5 ka	301352	Oruanui eruption	301352							PDC	-38.7764	175.91	Lat/long	Estimated from figure in paper	1649					31.66			MaxJ387	1695
		42		Wilson 2001	Taupo	241070	26.5 ka	301352	Oruanui eruption	301352							PDC	-38.7764	175.91	Lat/long	Estimated from figure in paper	1650					31.57			MaxJ388	1696
		42		Wilson 2001	Taupo	241070	26.5 ka	301352	Oruanui eruption	301352							PDC	-38.7764	175.91	Lat/long	Estimated from figure in paper	1651					32.14			MaxJ389	1697
		42		Wilson 2001	Taupo	241070	26.5 ka	301352	Oruanui eruption	301352							PDC	-38.7764	175.91	Lat/long	Estimated from figure in paper	1652					32.42			MaxJ390	1698
		42		Wilson 2001	Taupo	241070	26.5 ka	301352	Oruanui eruption	301352							PDC	-38.7764	175.91	Lat/long	Estimated from figure in paper	1653					32.45			MaxJ391	1699
		42		Wilson 2001	Taupo	241070	26.5 ka	301352	Oruanui eruption	301352							PDC	-38.7764	175.91	Lat/long	Estimated from figure in paper	1654					32.54			MaxJ392	1700
		42		Wilson 2001	Taupo	241070	26.5 ka	301352	Oruanui eruption	301352							PDC	-38.7764	175.91	Lat/long	Estimated from figure in paper	1655					32.78			MaxJ393	1701
		42		Wilson 2001	Taupo	241070	26.5 ka	301352	Oruanui eruption	301352							PDC	-38.7764	175.91	Lat/long	Estimated from figure in paper	1656					33.05			MaxJ394	1702
		42		Wilson 2001	Taupo	241070	26.5 ka	301352	Oruanui eruption	301352							PDC	-38.7764	175.91	Lat/long	Estimated from figure in paper	1657					33.1			MaxJ395	1703
		42		Wilson 2001	Taupo	241070	26.5 ka	301352	Oruanui eruption	301352							PDC	-38.7764	175.91	Lat/long	Estimated from figure in paper	1658					33.1			MaxJ396	1704
		42		Wilson 2001	Taupo	241070	26.5 ka	301352	Oruanui eruption	301352							PDC	-38.7764	175.91	Lat/long	Estimated from figure in paper	1659					33.1			MaxJ397	1705
		42		Wilson 2001	Taupo	241070	26.5 ka	301352	Oruanui eruption	301352							PDC	-38.7764	175.91	Lat/long	Estimated from figure in paper	1660					33.1			MaxJ398	1706
		42		Wilson 2001	Taupo	241070	26.5 ka	301352	Oruanui eruption	301352							PDC	-38.7764	175.91	Lat/long	Estimated from figure in paper	1661					33.24			MaxJ399	1707
		42		Wilson 2001	Taupo	241070	26.5 ka	301352	Oruanui eruption	301352							PDC	-38.7764	175.91	Lat/long	Estimated from figure in paper	1662					33.18			MaxJ400	1708
		42		Wilson 2001	Taupo	241070	26.5 ka	301352	Oruanui eruption	301352							PDC	-38.7764	175.91	Lat/long	Estimated from figure in paper	1663					33.26			MaxJ401	1709
		42		Wilson 2001	Taupo	241070	26.5 ka	301352	Oruanui eruption	301352							PDC	-38.7764	175.91	Lat/long	Estimated from figure in paper	1664					33.22			MaxJ402	1710
		42		Wilson 2001	Taupo	241070	26.5 ka	301352	Oruanui eruption	301352							PDC	-38.7764	175.91	Lat/long	Estimated from figure in paper	1665					33.14			MaxJ403	1711
		42		Wilson 2001	Taupo	241070	26.5 ka	301352	Oruanui eruption	301352							PDC	-38.7764	175.91	Lat/long	Estimated from figure in paper	1666					33.04			MaxJ404	1712
		42		Wilson 2001	Taupo	241070	26.5 ka	301352	Oruanui eruption	301352							PDC	-38.7764	175.91	Lat/long	Estimated from figure in paper	1667					33.46			MaxJ405	1713
		42		Wilson 2001	Taupo	241070	26.5 ka	301352	Oruanui eruption	301352							PDC	-38.7764	175.91	Lat/long	Estimated from figure in paper	1668					33.52			MaxJ406	1714
		42		Wilson 2001	Taupo	241070	26.5 ka	301352	Oruanui eruption	301352							PDC	-38.7764	175.91	Lat/long	Estimated from figure in paper	1669					33.52			MaxJ407	1715
		42		Wilson 2001	Taupo	241070	26.5 ka	301352	Oruanui eruption	301352							PDC	-38.7764	175.91	Lat/long	Estimated from figure in paper	1670					33.94			MaxJ408	1716
		42		Wilson 2001	Taupo	241070	26.5 ka	301352	Oruanui eruption	301352							PDC	-38.7764	175.91	Lat/long	Estimated from figure in paper	1671					33.7			MaxJ409	1717
		42		Wilson 2001	Taupo	241070	26.5 ka	301352	Oruanui eruption	301352							PDC	-38.7764	175.91	Lat/long	Estimated from figure in paper	1672					33.7			MaxJ410	1718
		42		Wilson 2001	Taupo	241070	26.5 ka	301352	Oruanui eruption	301352							PDC	-38.7764	175.91	Lat/long	Estimated from figure in paper	1673					33.7			MaxJ411	1719
		42		Wilson 2001	Taupo	241070	26.5 ka	301352	Oruanui eruption	301352							PDC	-38.7764	175.91	Lat/long	Estimated from figure in paper	1674					33.7			MaxJ412	1720
		42		Wilson 2001	Taupo	241070	26.5 ka	301352	Oruanui eruption	301352							PDC	-38.7764	175.91	Lat/long	Estimated from figure in paper	1675					34.44			MaxJ413	1721
		42		Wilson 2001	Taupo	241070	26.5 ka	301352	Oruanui eruption	301352							PDC	-38.7764	175.91	Lat/long	Estimated from figure in paper	1676					34.54			MaxJ414	1722
		42		Wilson 2001	Taupo	241070	26.5 ka	301352	Oruanui eruption	301352							PDC	-38.7764	175.91	Lat/long	Estimated from figure in paper	1677					34.81			MaxJ415	1723
		42		Wilson 2001	Taupo	241070	26.5 ka	301352	Oruanui eruption	301352							PDC	-38.7764	175.91	Lat/long	Estimated from figure in paper	1678					35.3			MaxJ416	1724
		42		Wilson 2001	Taupo	241070	26.5 ka	301352	Oruanui eruption	301352							PDC	-38.7764	175.91	Lat/long	Estimated from figure in paper	1679					35.46			MaxJ417	1725
		42		Wilson 2001	Taupo	241070	26.5 ka	301352	Oruanui eruption	301352							PDC	-38.7764	175.91	Lat/long	Estimated from figure in paper	1680					35.64			MaxJ418	1726
		42		Wilson 2001	Taupo	241070	26.5 ka	301352	Oruanui eruption	301352							PDC	-38.7764	175.91	Lat/long	Estimated from figure in paper	1681					35.88			MaxJ419	1727
		42		Wilson 2001	Taupo	241070	26.5 ka	301352	Oruanui eruption	301352							PDC	-38.7764	175.91	Lat/long	Estimated from figure in paper	1682					35.96			MaxJ420	1728
		42		Wilson 2001	Taupo	241070	26.5 ka	301352	Oruanui eruption	301352							PDC	-38.7764	175.91	Lat/long	Estimated from figure in paper	1683					36.15			MaxJ421	1729
		42		Wilson 2001	Taupo	241070	26.5 ka	301352	Oruanui eruption	301352							PDC	-38.7764	175.91	Lat/long	Estimated from figure in paper	1684					36.16			MaxJ422	1730
		42		Wilson 2001	Taupo	241070	26.5 ka	301352	Oruanui eruption	301352							PDC	-38.7764	175.91	Lat/long	Estimated from figure in paper	1685					36.23			MaxJ423	1731
		42		Wilson 2001	Taupo	241070	26.5 ka	301352	Oruanui eruption	301352							PDC	-38.7764	175.91	Lat/long	Estimated from figure in paper	1686					36.39			MaxJ424	1732
		42		Wilson 2001	Taupo	241070	26.5 ka	301352	Oruanui eruption	301352							PDC	-38.7764	175.91	Lat/long	Estimated from figure in paper	1687					36.11			MaxJ425	1733
		42		Wilson 2001	Taupo	241070	26.5 ka	301352	Oruanui eruption	301352							PDC	-38.7764	175.91	Lat/long	Estimated from figure in paper	1688					36.48			MaxJ426	1734
		42		Wilson 2001	Taupo	241070	26.5 ka	301352	Oruanui eruption	301352							PDC	-38.7764	175.91	Lat/long	Estimated from figure in paper	1689					36.59			MaxJ427	1735
		42		Wilson 2001	Taupo	241070	26.5 ka	301352	Oruanui eruption	301352							PDC	-38.7764	175.91	Lat/long	Estimated from figure in paper	1690					36.55			MaxJ428	1736
		42		Wilson 2001	Taupo	241070	26.5 ka	301352	Oruanui eruption	301352							PDC	-38.7764	175.91	Lat/long	Estimated from figure in paper	1691					36.81			MaxJ429	1737
		42		Wilson 2001	Taupo	241070	26.5 ka	301352	Oruanui eruption	301352							PDC	-38.7764	175.91	Lat/long	Estimated from figure in paper	1692					36.84			MaxJ430	1738
		42		Wilson 2001	Taupo	241070	26.5 ka	301352	Oruanui eruption	301352							PDC	-38.7764	175.91	Lat/long	Estimated from figure in paper	1693					36.65			MaxJ431	1739
		42		Wilson 2001	Taupo	241070	26.5 ka	301352	Oruanui eruption	301352							PDC	-38.7764	175.91	Lat/long	Estimated from figure in paper	1694					36.71			MaxJ432	1740
		42		Wilson 2001	Taupo	241070	26.5 ka	301352	Oruanui eruption	301352							PDC	-38.7764	175.91	Lat/long	Estimated from figure in paper	1695					37.04			MaxJ433	1741
		42		Wilson 2001	Taupo	241070	26.5 ka	301352	Oruanui eruption	301352							PDC	-38.7764	175.91	Lat/long	Estimated from figure in paper	1696					37.07			MaxJ434	1742
		42		Wilson 2001	Taupo	241070	26.5 ka	301352	Oruanui eruption	301352							PDC	-38.7764	175.91	Lat/long	Estimated from figure in paper	1697					36.83			MaxJ435	1743
		42		Wilson 2001	Taupo	241070	26.5 ka	301352	Oruanui eruption	301352							PDC	-38.7764	175.91	Lat/long	Estimated from figure in paper	1698					37.13			MaxJ436	1744
		42		Wilson 2001	Taupo	241070	26.5 ka	301352	Oruanui eruption	301352							PDC	-38.7764	175.91	Lat/long	Estimated from figure in paper	1699					36.95			MaxJ437	1745
		42		Wilson 2001	Taupo	241070	26.5 ka	301352	Oruanui eruption	301352							PDC	-38.7764	175.91	Lat/long	Estimated from figure in paper	1700					37.46			MaxJ438	1746
		42		Wilson 2001	Taupo	241070	26.5 ka	301352	Oruanui eruption	301352							PDC	-38.7764	175.91	Lat/long	Estimated from figure in paper	1701					37.43			MaxJ439	1747
		42		Wilson 2001	Taupo	241070	26.5 ka	301352	Oruanui eruption	301352							PDC	-38.7764	175.91	Lat/long	Estimated from figure in paper	1702					37.55			MaxJ440	1748
		42		Wilson 2001	Taupo	241070	26.5 ka	301352	Oruanui eruption	301352							PDC	-38.7764	175.91	Lat/long	Estimated from figure in paper	1703					37.49			MaxJ441	1749
		42		Wilson 2001	Taupo	241070	26.5 ka	301352	Oruanui eruption	301352							PDC	-38.7764	175.91	Lat/long	Estimated from figure in paper	1704					38.36			MaxJ442	1750
		42		Wilson 2001	Taupo	241070	26.5 ka	301352	Oruanui eruption	301352							PDC	-38.7764	175.91	Lat/long	Estimated from figure in paper	1705					38.87			MaxJ443	1751
		42		Wilson 2001	Taupo	241070	26.5 ka	301352	Oruanui eruption	301352							PDC	-38.7764	175.91	Lat/long	Estimated from figure in paper	1706					39.16			MaxJ444	1752
		42		Wilson 2001	Taupo	241070	26.5 ka	301352	Oruanui eruption	301352							PDC	-38.7764	175.91	Lat/long	Estimated from figure in paper	1707					39.38			MaxJ445	1753
		42		Wilson 2001	Taupo	241070	26.5 ka	301352	Oruanui eruption	301352							PDC	-38.7764	175.91	Lat/long	Estimated from figure in paper	1708					39.37			MaxJ446	1754
		42		Wilson 2001	Taupo	241070	26.5 ka	301352	Oruanui eruption	301352							PDC	-38.7764	175.91	Lat/long	Estimated from figure in paper	1709					39.62			MaxJ447	1755
		42		Wilson 2001	Taupo	241070	26.5 ka	301352	Oruanui eruption	301352							PDC	-38.7764	175.91	Lat/long	Estimated from figure in paper	1710					39.59			MaxJ448	1756
		42		Wilson 2001	Taupo	241070	26.5 ka	301352	Oruanui eruption	301352							PDC	-38.7764	175.91	Lat/long	Estimated from figure in paper	1711					39.59			MaxJ449	1757
		42		Wilson 2001	Taupo	241070	26.5 ka	301352	Oruanui eruption	301352							PDC	-38.7764	175.91	Lat/long	Estimated from figure in paper	1712					39.64			MaxJ450	1758
		42		Wilson 2001	Taupo	241070	26.5 ka	301352	Oruanui eruption	301352							PDC	-38.7764	175.91	Lat/long	Estimated from figure in paper	1713					39.87			MaxJ451	1759
		42		Wilson 2001	Taupo	241070	26.5 ka	301352	Oruanui eruption	301352							PDC	-38.7764	175.91	Lat/long	Estimated from figure in paper	1714					39.95			MaxJ452	1760
		42		Wilson 2001	Taupo	241070	26.5 ka	301352	Oruanui eruption	301352							PDC	-38.7764	175.91	Lat/long	Estimated from figure in paper	1715					40.07			MaxJ453	1761
		42		Wilson 2001	Taupo	241070	26.5 ka	301352	Oruanui eruption	301352							PDC	-38.7764	175.91	Lat/long	Estimated from figure in paper	1716					39.83			MaxJ454	1762
		42		Wilson 2001	Taupo	241070	26.5 ka	301352	Oruanui eruption	301352							PDC	-38.7764	175.91	Lat/long	Estimated from figure in paper	1717					39.95			MaxJ455	1763
		42		Wilson 2001	Taupo	241070	26.5 ka	301352	Oruanui eruption	301352							PDC	-38.7764	175.91	Lat/long	Estimated from figure in paper	1718					40.22			MaxJ456	1764
		42		Wilson 2001	Taupo	241070	26.5 ka	301352	Oruanui eruption	301352							PDC	-38.7764	175.91	Lat/long	Estimated from figure in paper	1719					40.07			MaxJ457	1765
		42		Wilson 2001	Taupo	241070	26.5 ka	301352	Oruanui eruption	301352							PDC	-38.7764	175.91	Lat/long	Estimated from figure in paper	1720					40.07			MaxJ458	1766
		42		Wilson 2001	Taupo	241070	26.5 ka	301352	Oruanui eruption	301352							PDC	-38.7764	175.91	Lat/long	Estimated from figure in paper	1721					40.07			MaxJ459	1767
		42		Wilson 2001	Taupo	241070	26.5 ka	301352	Oruanui eruption	301352							PDC	-38.7764	175.91	Lat/long	Estimated from figure in paper	1722					40.07			MaxJ460	1768
		42		Wilson 2001	Taupo	241070	26.5 ka	301352	Oruanui eruption	301352							PDC	-38.7764	175.91	Lat/long	Estimated from figure in paper	1723					40.65			MaxJ461	1769
		42		Wilson 2001	Taupo	241070	26.5 ka	301352	Oruanui eruption	301352							PDC	-38.7764	175.91	Lat/long	Estimated from figure in paper	1724					40.8			MaxJ462	1770
		42		Wilson 2001	Taupo	241070	26.5 ka	301352	Oruanui eruption	301352							PDC	-38.7764	175.91	Lat/long	Estimated from figure in paper	1725					40.87			MaxJ463	1771
		42		Wilson 2001	Taupo	241070	26.5 ka	301352	Oruanui eruption	301352							PDC	-38.7764	175.91	Lat/long	Estimated from figure in paper	1726					41.01			MaxJ464	1772
		42		Wilson 2001	Taupo	241070	26.5 ka	301352	Oruanui eruption	301352							PDC	-38.7764	175.91	Lat/long	Estimated from figure in paper	1727					41.03			MaxJ465	1773
		42		Wilson 2001	Taupo	241070	26.5 ka	301352	Oruanui eruption	301352							PDC	-38.7764	175.91	Lat/long	Estimated from figure in paper	1728					41.16			MaxJ466	1774
		42		Wilson 2001	Taupo	241070	26.5 ka	301352	Oruanui eruption	301352							PDC	-38.7764	175.91	Lat/long	Estimated from figure in paper	1729					41.17			MaxJ467	1775
		42		Wilson 2001	Taupo	241070	26.5 ka	301352	Oruanui eruption	301352							PDC	-38.7764	175.91	Lat/long	Estimated from figure in paper	1730					41.15			MaxJ468	1776
		42		Wilson 2001	Taupo	241070	26.5 ka	301352	Oruanui eruption	301352							PDC	-38.7764	175.91	Lat/long	Estimated from figure in paper	1731					41.27			MaxJ469	1777
		42		Wilson 2001	Taupo	241070	26.5 ka	301352	Oruanui eruption	301352							PDC	-38.7764	175.91	Lat/long	Estimated from figure in paper	1732					41.27			MaxJ470	1778
		42		Wilson 2001	Taupo	241070	26.5 ka	301352	Oruanui eruption	301352							PDC	-38.7764	175.91	Lat/long	Estimated from figure in paper	1733					41.31			MaxJ471	1779
		42		Wilson 2001	Taupo	241070	26.5 ka	301352	Oruanui eruption	301352							PDC	-38.7764	175.91	Lat/long	Estimated from figure in paper	1734					41.27			MaxJ472	1780
		42		Wilson 2001	Taupo	241070	26.5 ka	301352	Oruanui eruption	301352							PDC	-38.7764	175.91	Lat/long	Estimated from figure in paper	1735					41.4			MaxJ473	1781
		42		Wilson 2001	Taupo	241070	26.5 ka	301352	Oruanui eruption	301352							PDC	-38.7764	175.91	Lat/long	Estimated from figure in paper	1736					41.4			MaxJ474	1782
		42		Wilson 2001	Taupo	241070	26.5 ka	301352	Oruanui eruption	301352							PDC	-38.7764	175.91	Lat/long	Estimated from figure in paper	1737					41.67			MaxJ475	1783
		42		Wilson 2001	Taupo	241070	26.5 ka	301352	Oruanui eruption	301352							PDC	-38.7764	175.91	Lat/long	Estimated from figure in paper	1738					41.82			MaxJ476	1784
		42		Wilson 2001	Taupo	241070	26.5 ka	301352	Oruanui eruption	301352							PDC	-38.7764	175.91	Lat/long	Estimated from figure in paper	1739					41.91			MaxJ477	1785
		42		Wilson 2001	Taupo	241070	26.5 ka	301352	Oruanui eruption	301352							PDC	-38.7764	175.91	Lat/long	Estimated from figure in paper	1740					41.51			MaxJ478	1786
		42		Wilson 2001	Taupo	241070	26.5 ka	301352	Oruanui eruption	301352							PDC	-38.7764	175.91	Lat/long	Estimated from figure in paper	1741					41.75			MaxJ479	1787
		42		Wilson 2001	Taupo	241070	26.5 ka	301352	Oruanui eruption	301352							PDC	-38.7764	175.91	Lat/long	Estimated from figure in paper	1742					41.96			MaxJ480	1788
		42		Wilson 2001	Taupo	241070	26.5 ka	301352	Oruanui eruption	301352							PDC	-38.7764	175.91	Lat/long	Estimated from figure in paper	1743					42.17			MaxJ481	1789
		42		Wilson 2001	Taupo	241070	26.5 ka	301352	Oruanui eruption	301352							PDC	-38.7764	175.91	Lat/long	Estimated from figure in paper	1744					42.25			MaxJ482	1790
		42		Wilson 2001	Taupo	241070	26.5 ka	301352	Oruanui eruption	301352							PDC	-38.7764	175.91	Lat/long	Estimated from figure in paper	1745					41.99			MaxJ483	1791
		42		Wilson 2001	Taupo	241070	26.5 ka	301352	Oruanui eruption	301352							PDC	-38.7764	175.91	Lat/long	Estimated from figure in paper	1746					42.11			MaxJ484	1792
		42		Wilson 2001	Taupo	241070	26.5 ka	301352	Oruanui eruption	301352							PDC	-38.7764	175.91	Lat/long	Estimated from figure in paper	1747					41.87			MaxJ485	1793
		42		Wilson 2001	Taupo	241070	26.5 ka	301352	Oruanui eruption	301352							PDC	-38.7764	175.91	Lat/long	Estimated from figure in paper	1748					42.45			MaxJ486	1794
		42		Wilson 2001	Taupo	241070	26.5 ka	301352	Oruanui eruption	301352							PDC	-38.7764	175.91	Lat/long	Estimated from figure in paper	1749					42.6			MaxJ487	1795
		42		Wilson 2001	Taupo	241070	26.5 ka	301352	Oruanui eruption	301352							PDC	-38.7764	175.91	Lat/long	Estimated from figure in paper	1750					42.42			MaxJ488	1796
		42		Wilson 2001	Taupo	241070	26.5 ka	301352	Oruanui eruption	301352							PDC	-38.7764	175.91	Lat/long	Estimated from figure in paper	1751					42.71			MaxJ489	1797
		42		Wilson 2001	Taupo	241070	26.5 ka	301352	Oruanui eruption	301352							PDC	-38.7764	175.91	Lat/long	Estimated from figure in paper	1752					42.78			MaxJ490	1798
		42		Wilson 2001	Taupo	241070	26.5 ka	301352	Oruanui eruption	301352							PDC	-38.7764	175.91	Lat/long	Estimated from figure in paper	1753					42.65			MaxJ491	1799
		42		Wilson 2001	Taupo	241070	26.5 ka	301352	Oruanui eruption	301352							PDC	-38.7764	175.91	Lat/long	Estimated from figure in paper	1754					42.78			MaxJ492	1800
		42		Wilson 2001	Taupo	241070	26.5 ka	301352	Oruanui eruption	301352							PDC	-38.7764	175.91	Lat/long	Estimated from figure in paper	1755					42.95			MaxJ493	1801
		42		Wilson 2001	Taupo	241070	26.5 ka	301352	Oruanui eruption	301352							PDC	-38.7764	175.91	Lat/long	Estimated from figure in paper	1756					42.95			MaxJ494	1802
		42		Wilson 2001	Taupo	241070	26.5 ka	301352	Oruanui eruption	301352							PDC	-38.7764	175.91	Lat/long	Estimated from figure in paper	1757					43.19			MaxJ495	1803
		42		Wilson 2001	Taupo	241070	26.5 ka	301352	Oruanui eruption	301352							PDC	-38.7764	175.91	Lat/long	Estimated from figure in paper	1758					43.19			MaxJ496	1804
		42		Wilson 2001	Taupo	241070	26.5 ka	301352	Oruanui eruption	301352							PDC	-38.7764	175.91	Lat/long	Estimated from figure in paper	1759					42.89			MaxJ497	1805
		42		Wilson 2001	Taupo	241070	26.5 ka	301352	Oruanui eruption	301352							PDC	-38.7764	175.91	Lat/long	Estimated from figure in paper	1760					43.2			MaxJ498	1806
		42		Wilson 2001	Taupo	241070	26.5 ka	301352	Oruanui eruption	301352							PDC	-38.7764	175.91	Lat/long	Estimated from figure in paper	1761					43.24			MaxJ499	1807
		42		Wilson 2001	Taupo	241070	26.5 ka	301352	Oruanui eruption	301352							PDC	-38.7764	175.91	Lat/long	Estimated from figure in paper	1762					43.19			MaxJ500	1808
		42		Wilson 2001	Taupo	241070	26.5 ka	301352	Oruanui eruption	301352							PDC	-38.7764	175.91	Lat/long	Estimated from figure in paper	1763					43.07			MaxJ501	1809
		42		Wilson 2001	Taupo	241070	26.5 ka	301352	Oruanui eruption	301352							PDC	-38.7764	175.91	Lat/long	Estimated from figure in paper	1764					43.43			MaxJ502	1810
		42		Wilson 2001	Taupo	241070	26.5 ka	301352	Oruanui eruption	301352							PDC	-38.7764	175.91	Lat/long	Estimated from figure in paper	1765					43.43			MaxJ503	1811
		42		Wilson 2001	Taupo	241070	26.5 ka	301352	Oruanui eruption	301352							PDC	-38.7764	175.91	Lat/long	Estimated from figure in paper	1766					43.61			MaxJ504	1812
		42		Wilson 2001	Taupo	241070	26.5 ka	301352	Oruanui eruption	301352							PDC	-38.7764	175.91	Lat/long	Estimated from figure in paper	1767					43.63			MaxJ505	1813
		42		Wilson 2001	Taupo	241070	26.5 ka	301352	Oruanui eruption	301352							PDC	-38.7764	175.91	Lat/long	Estimated from figure in paper	1768					43.43			MaxJ506	1814
		42		Wilson 2001	Taupo	241070	26.5 ka	301352	Oruanui eruption	301352							PDC	-38.7764	175.91	Lat/long	Estimated from figure in paper	1769					43.67			MaxJ507	1815
		42		Wilson 2001	Taupo	241070	26.5 ka	301352	Oruanui eruption	301352							PDC	-38.7764	175.91	Lat/long	Estimated from figure in paper	1770					43.67			MaxJ508	1816
		42		Wilson 2001	Taupo	241070	26.5 ka	301352	Oruanui eruption	301352							PDC	-38.7764	175.91	Lat/long	Estimated from figure in paper	1771					43.67			MaxJ509	1817
		42		Wilson 2001	Taupo	241070	26.5 ka	301352	Oruanui eruption	301352							PDC	-38.7764	175.91	Lat/long	Estimated from figure in paper	1772					43.76			MaxJ510	1818
		42		Wilson 2001	Taupo	241070	26.5 ka	301352	Oruanui eruption	301352							PDC	-38.7764	175.91	Lat/long	Estimated from figure in paper	1773					43.67			MaxJ511	1819
		42		Wilson 2001	Taupo	241070	26.5 ka	301352	Oruanui eruption	301352							PDC	-38.7764	175.91	Lat/long	Estimated from figure in paper	1774					44.17			MaxJ512	1820
		42		Wilson 2001	Taupo	241070	26.5 ka	301352	Oruanui eruption	301352							PDC	-38.7764	175.91	Lat/long	Estimated from figure in paper	1775					44.39			MaxJ513	1821
		42		Wilson 2001	Taupo	241070	26.5 ka	301352	Oruanui eruption	301352							PDC	-38.7764	175.91	Lat/long	Estimated from figure in paper	1776					44.53			MaxJ514	1822
		42		Wilson 2001	Taupo	241070	26.5 ka	301352	Oruanui eruption	301352							PDC	-38.7764	175.91	Lat/long	Estimated from figure in paper	1777					44.63			MaxJ515	1823
		42		Wilson 2001	Taupo	241070	26.5 ka	301352	Oruanui eruption	301352							PDC	-38.7764	175.91	Lat/long	Estimated from figure in paper	1778					44.99			MaxJ516	1824
		42		Wilson 2001	Taupo	241070	26.5 ka	301352	Oruanui eruption	301352							PDC	-38.7764	175.91	Lat/long	Estimated from figure in paper	1779					44.98			MaxJ517	1825
		42		Wilson 2001	Taupo	241070	26.5 ka	301352	Oruanui eruption	301352							PDC	-38.7764	175.91	Lat/long	Estimated from figure in paper	1780					45.15			MaxJ518	1826
		42		Wilson 2001	Taupo	241070	26.5 ka	301352	Oruanui eruption	301352							PDC	-38.7764	175.91	Lat/long	Estimated from figure in paper	1781					45.26			MaxJ519	1827
		42		Wilson 2001	Taupo	241070	26.5 ka	301352	Oruanui eruption	301352							PDC	-38.7764	175.91	Lat/long	Estimated from figure in paper	1782					44.87			MaxJ520	1828
		42		Wilson 2001	Taupo	241070	26.5 ka	301352	Oruanui eruption	301352							PDC	-38.7764	175.91	Lat/long	Estimated from figure in paper	1783					45.23			MaxJ521	1829
		42		Wilson 2001	Taupo	241070	26.5 ka	301352	Oruanui eruption	301352							PDC	-38.7764	175.91	Lat/long	Estimated from figure in paper	1784					45.31			MaxJ522	1830
		42		Wilson 2001	Taupo	241070	26.5 ka	301352	Oruanui eruption	301352							PDC	-38.7764	175.91	Lat/long	Estimated from figure in paper	1785					45.65			MaxJ523	1831
		42		Wilson 2001	Taupo	241070	26.5 ka	301352	Oruanui eruption	301352							PDC	-38.7764	175.91	Lat/long	Estimated from figure in paper	1786					46.11			MaxJ524	1832
		42		Wilson 2001	Taupo	241070	26.5 ka	301352	Oruanui eruption	301352							PDC	-38.7764	175.91	Lat/long	Estimated from figure in paper	1787					46.08			MaxJ525	1833
		42		Wilson 2001	Taupo	241070	26.5 ka	301352	Oruanui eruption	301352							PDC	-38.7764	175.91	Lat/long	Estimated from figure in paper	1788					45.71			MaxJ526	1834
		42		Wilson 2001	Taupo	241070	26.5 ka	301352	Oruanui eruption	301352							PDC	-38.7764	175.91	Lat/long	Estimated from figure in paper	1789					46.22			MaxJ527	1835
		42		Wilson 2001	Taupo	241070	26.5 ka	301352	Oruanui eruption	301352							PDC	-38.7764	175.91	Lat/long	Estimated from figure in paper	1790					46.16			MaxJ528	1836
		42		Wilson 2001	Taupo	241070	26.5 ka	301352	Oruanui eruption	301352							PDC	-38.7764	175.91	Lat/long	Estimated from figure in paper	1791					46.5			MaxJ529	1837
		42		Wilson 2001	Taupo	241070	26.5 ka	301352	Oruanui eruption	301352							PDC	-38.7764	175.91	Lat/long	Estimated from figure in paper	1792					46.48			MaxJ530	1838
		42		Wilson 2001	Taupo	241070	26.5 ka	301352	Oruanui eruption	301352							PDC	-38.7764	175.91	Lat/long	Estimated from figure in paper	1793					46.7			MaxJ531	1839
		42		Wilson 2001	Taupo	241070	26.5 ka	301352	Oruanui eruption	301352							PDC	-38.7764	175.91	Lat/long	Estimated from figure in paper	1794					46.79			MaxJ532	1840
		42		Wilson 2001	Taupo	241070	26.5 ka	301352	Oruanui eruption	301352							PDC	-38.7764	175.91	Lat/long	Estimated from figure in paper	1795					46.55			MaxJ533	1841
		42		Wilson 2001	Taupo	241070	26.5 ka	301352	Oruanui eruption	301352							PDC	-38.7764	175.91	Lat/long	Estimated from figure in paper	1796					46.55			MaxJ534	1842
		42		Wilson 2001	Taupo	241070	26.5 ka	301352	Oruanui eruption	301352							PDC	-38.7764	175.91	Lat/long	Estimated from figure in paper	1797					46.67			MaxJ535	1843
		42		Wilson 2001	Taupo	241070	26.5 ka	301352	Oruanui eruption	301352							PDC	-38.7764	175.91	Lat/long	Estimated from figure in paper	1798					46.97			MaxJ536	1844
		42		Wilson 2001	Taupo	241070	26.5 ka	301352	Oruanui eruption	301352							PDC	-38.7764	175.91	Lat/long	Estimated from figure in paper	1799					47.27			MaxJ537	1845
		42		Wilson 2001	Taupo	241070	26.5 ka	301352	Oruanui eruption	301352							PDC	-38.7764	175.91	Lat/long	Estimated from figure in paper	1800					47.65			MaxJ538	1846
		42		Wilson 2001	Taupo	241070	26.5 ka	301352	Oruanui eruption	301352							PDC	-38.7764	175.91	Lat/long	Estimated from figure in paper	1801					47.91			MaxJ539	1847
		42		Wilson 2001	Taupo	241070	26.5 ka	301352	Oruanui eruption	301352							PDC	-38.7764	175.91	Lat/long	Estimated from figure in paper	1802					48.36			MaxJ540	1848
		42		Wilson 2001	Taupo	241070	26.5 ka	301352	Oruanui eruption	301352							PDC	-38.7764	175.91	Lat/long	Estimated from figure in paper	1803					48.37			MaxJ541	1849
		42		Wilson 2001	Taupo	241070	26.5 ka	301352	Oruanui eruption	301352							PDC	-38.7764	175.91	Lat/long	Estimated from figure in paper	1804					48.81			MaxJ542	1850
		42		Wilson 2001	Taupo	241070	26.5 ka	301352	Oruanui eruption	301352							PDC	-38.7764	175.91	Lat/long	Estimated from figure in paper	1805					48.96			MaxJ543	1851
		42		Wilson 2001	Taupo	241070	26.5 ka	301352	Oruanui eruption	301352							PDC	-38.7764	175.91	Lat/long	Estimated from figure in paper	1806					49			MaxJ544	1852
		42		Wilson 2001	Taupo	241070	26.5 ka	301352	Oruanui eruption	301352							PDC	-38.7764	175.91	Lat/long	Estimated from figure in paper	1807					48.97			MaxJ545	1853
		42		Wilson 2001	Taupo	241070	26.5 ka	301352	Oruanui eruption	301352							PDC	-38.7764	175.91	Lat/long	Estimated from figure in paper	1808					48.84			MaxJ546	1854
		42		Wilson 2001	Taupo	241070	26.5 ka	301352	Oruanui eruption	301352							PDC	-38.7764	175.91	Lat/long	Estimated from figure in paper	1809					49.44			MaxJ547	1855
		42		Wilson 2001	Taupo	241070	26.5 ka	301352	Oruanui eruption	301352							PDC	-38.7764	175.91	Lat/long	Estimated from figure in paper	1810					49.77			MaxJ548	1856
		42		Wilson 2001	Taupo	241070	26.5 ka	301352	Oruanui eruption	301352							PDC	-38.7764	175.91	Lat/long	Estimated from figure in paper	1811					49.62			MaxJ549	1857
		42		Wilson 2001	Taupo	241070	26.5 ka	301352	Oruanui eruption	301352							PDC	-38.7764	175.91	Lat/long	Estimated from figure in paper	1812					49.81			MaxJ550	1858
		42		Wilson 2001	Taupo	241070	26.5 ka	301352	Oruanui eruption	301352							PDC	-38.7764	175.91	Lat/long	Estimated from figure in paper	1813					49.44			MaxJ551	1859
		42		Wilson 2001	Taupo	241070	26.5 ka	301352	Oruanui eruption	301352							PDC	-38.7764	175.91	Lat/long	Estimated from figure in paper	1814					50.06			MaxJ552	1860
		42		Wilson 2001	Taupo	241070	26.5 ka	301352	Oruanui eruption	301352							PDC	-38.7764	175.91	Lat/long	Estimated from figure in paper	1815					50.41			MaxJ553	1861
		42		Wilson 2001	Taupo	241070	26.5 ka	301352	Oruanui eruption	301352							PDC	-38.7764	175.91	Lat/long	Estimated from figure in paper	1816					50.7			MaxJ554	1862
		42		Wilson 2001	Taupo	241070	26.5 ka	301352	Oruanui eruption	301352							PDC	-38.7764	175.91	Lat/long	Estimated from figure in paper	1817					50.68			MaxJ555	1863
		42		Wilson 2001	Taupo	241070	26.5 ka	301352	Oruanui eruption	301352							PDC	-38.7764	175.91	Lat/long	Estimated from figure in paper	1818					50.79			MaxJ556	1864
		42		Wilson 2001	Taupo	241070	26.5 ka	301352	Oruanui eruption	301352							PDC	-38.7764	175.91	Lat/long	Estimated from figure in paper	1819					50.89			MaxJ557	1865
		42		Wilson 2001	Taupo	241070	26.5 ka	301352	Oruanui eruption	301352							PDC	-38.7764	175.91	Lat/long	Estimated from figure in paper	1820					50.52			MaxJ558	1866
		42		Wilson 2001	Taupo	241070	26.5 ka	301352	Oruanui eruption	301352							PDC	-38.7764	175.91	Lat/long	Estimated from figure in paper	1821					50.9			MaxJ559	1867
		42		Wilson 2001	Taupo	241070	26.5 ka	301352	Oruanui eruption	301352							PDC	-38.7764	175.91	Lat/long	Estimated from figure in paper	1822					50.91			MaxJ560	1868
		42		Wilson 2001	Taupo	241070	26.5 ka	301352	Oruanui eruption	301352							PDC	-38.7764	175.91	Lat/long	Estimated from figure in paper	1823					51.12			MaxJ561	1869
		42		Wilson 2001	Taupo	241070	26.5 ka	301352	Oruanui eruption	301352							PDC	-38.7764	175.91	Lat/long	Estimated from figure in paper	1824					51.12			MaxJ562	1870
		42		Wilson 2001	Taupo	241070	26.5 ka	301352	Oruanui eruption	301352							PDC	-38.7764	175.91	Lat/long	Estimated from figure in paper	1825					51.27			MaxJ563	1871
		42		Wilson 2001	Taupo	241070	26.5 ka	301352	Oruanui eruption	301352							PDC	-38.7764	175.91	Lat/long	Estimated from figure in paper	1826					51.36			MaxJ564	1872
		42		Wilson 2001	Taupo	241070	26.5 ka	301352	Oruanui eruption	301352							PDC	-38.7764	175.91	Lat/long	Estimated from figure in paper	1827					51.21			MaxJ565	1873
		42		Wilson 2001	Taupo	241070	26.5 ka	301352	Oruanui eruption	301352							PDC	-38.7764	175.91	Lat/long	Estimated from figure in paper	1828					51.18			MaxJ566	1874
		42		Wilson 2001	Taupo	241070	26.5 ka	301352	Oruanui eruption	301352							PDC	-38.7764	175.91	Lat/long	Estimated from figure in paper	1829					51.36			MaxJ567	1875
		42		Wilson 2001	Taupo	241070	26.5 ka	301352	Oruanui eruption	301352							PDC	-38.7764	175.91	Lat/long	Estimated from figure in paper	1830					51.6			MaxJ568	1876
		42		Wilson 2001	Taupo	241070	26.5 ka	301352	Oruanui eruption	301352							PDC	-38.7764	175.91	Lat/long	Estimated from figure in paper	1831					51.36			MaxJ569	1877
		42		Wilson 2001	Taupo	241070	26.5 ka	301352	Oruanui eruption	301352							PDC	-38.7764	175.91	Lat/long	Estimated from figure in paper	1832					51.86			MaxJ570	1878
		42		Wilson 2001	Taupo	241070	26.5 ka	301352	Oruanui eruption	301352							PDC	-38.7764	175.91	Lat/long	Estimated from figure in paper	1833					51.72			MaxJ571	1879
		42		Wilson 2001	Taupo	241070	26.5 ka	301352	Oruanui eruption	301352							PDC	-38.7764	175.91	Lat/long	Estimated from figure in paper	1834					51.81			MaxJ572	1880
		42		Wilson 2001	Taupo	241070	26.5 ka	301352	Oruanui eruption	301352							PDC	-38.7764	175.91	Lat/long	Estimated from figure in paper	1835					52.56			MaxJ573	1881
		42		Wilson 2001	Taupo	241070	26.5 ka	301352	Oruanui eruption	301352							PDC	-38.7764	175.91	Lat/long	Estimated from figure in paper	1836					52.34			MaxJ574	1882
		42		Wilson 2001	Taupo	241070	26.5 ka	301352	Oruanui eruption	301352							PDC	-38.7764	175.91	Lat/long	Estimated from figure in paper	1837					52.92			MaxJ575	1883
		42		Wilson 2001	Taupo	241070	26.5 ka	301352	Oruanui eruption	301352							PDC	-38.7764	175.91	Lat/long	Estimated from figure in paper	1838					53.04			MaxJ576	1884
		42		Wilson 2001	Taupo	241070	26.5 ka	301352	Oruanui eruption	301352							PDC	-38.7764	175.91	Lat/long	Estimated from figure in paper	1839					53.07			MaxJ577	1885
		42		Wilson 2001	Taupo	241070	26.5 ka	301352	Oruanui eruption	301352							PDC	-38.7764	175.91	Lat/long	Estimated from figure in paper	1840					53.28			MaxJ578	1886
		42		Wilson 2001	Taupo	241070	26.5 ka	301352	Oruanui eruption	301352							PDC	-38.7764	175.91	Lat/long	Estimated from figure in paper	1841					53.13			MaxJ579	1887
		42		Wilson 2001	Taupo	241070	26.5 ka	301352	Oruanui eruption	301352							PDC	-38.7764	175.91	Lat/long	Estimated from figure in paper	1842					53.8			MaxJ580	1888
		42		Wilson 2001	Taupo	241070	26.5 ka	301352	Oruanui eruption	301352							PDC	-38.7764	175.91	Lat/long	Estimated from figure in paper	1843					53.76			MaxJ581	1889
		42		Wilson 2001	Taupo	241070	26.5 ka	301352	Oruanui eruption	301352							PDC	-38.7764	175.91	Lat/long	Estimated from figure in paper	1844					53.73			MaxJ582	1890
		42		Wilson 2001	Taupo	241070	26.5 ka	301352	Oruanui eruption	301352							PDC	-38.7764	175.91	Lat/long	Estimated from figure in paper	1845					54.36			MaxJ583	1891
		42		Wilson 2001	Taupo	241070	26.5 ka	301352	Oruanui eruption	301352							PDC	-38.7764	175.91	Lat/long	Estimated from figure in paper	1846					54.24			MaxJ584	1892
		42		Wilson 2001	Taupo	241070	26.5 ka	301352	Oruanui eruption	301352							PDC	-38.7764	175.91	Lat/long	Estimated from figure in paper	1847					54.78			MaxJ585	1893
		42		Wilson 2001	Taupo	241070	26.5 ka	301352	Oruanui eruption	301352							PDC	-38.7764	175.91	Lat/long	Estimated from figure in paper	1848					55.48			MaxJ586	1894
		42		Wilson 2001	Taupo	241070	26.5 ka	301352	Oruanui eruption	301352							PDC	-38.7764	175.91	Lat/long	Estimated from figure in paper	1849					55.75			MaxJ587	1895
		42		Wilson 2001	Taupo	241070	26.5 ka	301352	Oruanui eruption	301352							PDC	-38.7764	175.91	Lat/long	Estimated from figure in paper	1850					56.11			MaxJ588	1896
		42		Wilson 2001	Taupo	241070	26.5 ka	301352	Oruanui eruption	301352							PDC	-38.7764	175.91	Lat/long	Estimated from figure in paper	1851					56.21			MaxJ589	1897
		42		Wilson 2001	Taupo	241070	26.5 ka	301352	Oruanui eruption	301352							PDC	-38.7764	175.91	Lat/long	Estimated from figure in paper	1852					56.28			MaxJ590	1898
		42		Wilson 2001	Taupo	241070	26.5 ka	301352	Oruanui eruption	301352							PDC	-38.7764	175.91	Lat/long	Estimated from figure in paper	1853					56.16			MaxJ591	1899
		42		Wilson 2001	Taupo	241070	26.5 ka	301352	Oruanui eruption	301352							PDC	-38.7764	175.91	Lat/long	Estimated from figure in paper	1854					56.59			MaxJ592	1900
		42		Wilson 2001	Taupo	241070	26.5 ka	301352	Oruanui eruption	301352							PDC	-38.7764	175.91	Lat/long	Estimated from figure in paper	1855					56.64			MaxJ593	1901
		42		Wilson 2001	Taupo	241070	26.5 ka	301352	Oruanui eruption	301352							PDC	-38.7764	175.91	Lat/long	Estimated from figure in paper	1856					56.66			MaxJ594	1902
		42		Wilson 2001	Taupo	241070	26.5 ka	301352	Oruanui eruption	301352							PDC	-38.7764	175.91	Lat/long	Estimated from figure in paper	1857					56.64			MaxJ595	1903
		42		Wilson 2001	Taupo	241070	26.5 ka	301352	Oruanui eruption	301352							PDC	-38.7764	175.91	Lat/long	Estimated from figure in paper	1858					56.66			MaxJ596	1904
		42		Wilson 2001	Taupo	241070	26.5 ka	301352	Oruanui eruption	301352							PDC	-38.7764	175.91	Lat/long	Estimated from figure in paper	1859					57.24			MaxJ597	1905
		42		Wilson 2001	Taupo	241070	26.5 ka	301352	Oruanui eruption	301352							PDC	-38.7764	175.91	Lat/long	Estimated from figure in paper	1860					57.12			MaxJ598	1906
		42		Wilson 2001	Taupo	241070	26.5 ka	301352	Oruanui eruption	301352							PDC	-38.7764	175.91	Lat/long	Estimated from figure in paper	1861					57.32			MaxJ599	1907
		42		Wilson 2001	Taupo	241070	26.5 ka	301352	Oruanui eruption	301352							PDC	-38.7764	175.91	Lat/long	Estimated from figure in paper	1862					57.12			MaxJ600	1908
		42		Wilson 2001	Taupo	241070	26.5 ka	301352	Oruanui eruption	301352							PDC	-38.7764	175.91	Lat/long	Estimated from figure in paper	1863					57.12			MaxJ601	1909
		42		Wilson 2001	Taupo	241070	26.5 ka	301352	Oruanui eruption	301352							PDC	-38.7764	175.91	Lat/long	Estimated from figure in paper	1864					58.34			MaxJ602	1910
		42		Wilson 2001	Taupo	241070	26.5 ka	301352	Oruanui eruption	301352							PDC	-38.7764	175.91	Lat/long	Estimated from figure in paper	1865					58.31			MaxJ603	1911
		42		Wilson 2001	Taupo	241070	26.5 ka	301352	Oruanui eruption	301352							PDC	-38.7764	175.91	Lat/long	Estimated from figure in paper	1866					58.36			MaxJ604	1912
		42		Wilson 2001	Taupo	241070	26.5 ka	301352	Oruanui eruption	301352							PDC	-38.7764	175.91	Lat/long	Estimated from figure in paper	1867					58.44			MaxJ605	1913
		42		Wilson 2001	Taupo	241070	26.5 ka	301352	Oruanui eruption	301352							PDC	-38.7764	175.91	Lat/long	Estimated from figure in paper	1868					58.88			MaxJ606	1914
		42		Wilson 2001	Taupo	241070	26.5 ka	301352	Oruanui eruption	301352							PDC	-38.7764	175.91	Lat/long	Estimated from figure in paper	1869					59.19			MaxJ607	1915
		42		Wilson 2001	Taupo	241070	26.5 ka	301352	Oruanui eruption	301352							PDC	-38.7764	175.91	Lat/long	Estimated from figure in paper	1870					58.8			MaxJ608	1916
		42		Wilson 2001	Taupo	241070	26.5 ka	301352	Oruanui eruption	301352							PDC	-38.7764	175.91	Lat/long	Estimated from figure in paper	1871					58.8			MaxJ609	1917
		42		Wilson 2001	Taupo	241070	26.5 ka	301352	Oruanui eruption	301352							PDC	-38.7764	175.91	Lat/long	Estimated from figure in paper	1872					58.8			MaxJ610	1918
		42		Wilson 2001	Taupo	241070	26.5 ka	301352	Oruanui eruption	301352							PDC	-38.7764	175.91	Lat/long	Estimated from figure in paper	1873					59.4			MaxJ611	1919
		42		Wilson 2001	Taupo	241070	26.5 ka	301352	Oruanui eruption	301352							PDC	-38.7764	175.91	Lat/long	Estimated from figure in paper	1874					59.76			MaxJ612	1920
		42		Wilson 2001	Taupo	241070	26.5 ka	301352	Oruanui eruption	301352							PDC	-38.7764	175.91	Lat/long	Estimated from figure in paper	1875					59.83			MaxJ613	1921
		42		Wilson 2001	Taupo	241070	26.5 ka	301352	Oruanui eruption	301352							PDC	-38.7764	175.91	Lat/long	Estimated from figure in paper	1876					59.9			MaxJ614	1922
		42		Wilson 2001	Taupo	241070	26.5 ka	301352	Oruanui eruption	301352							PDC	-38.7764	175.91	Lat/long	Estimated from figure in paper	1877					59.93			MaxJ615	1923
		42		Wilson 2001	Taupo	241070	26.5 ka	301352	Oruanui eruption	301352							PDC	-38.7764	175.91	Lat/long	Estimated from figure in paper	1878					59.88			MaxJ616	1924
		42		Wilson 2001	Taupo	241070	26.5 ka	301352	Oruanui eruption	301352							PDC	-38.7764	175.91	Lat/long	Estimated from figure in paper	1879					60.01			MaxJ617	1925
		42		Wilson 2001	Taupo	241070	26.5 ka	301352	Oruanui eruption	301352							PDC	-38.7764	175.91	Lat/long	Estimated from figure in paper	1880					60.17			MaxJ618	1926
		42		Wilson 2001	Taupo	241070	26.5 ka	301352	Oruanui eruption	301352							PDC	-38.7764	175.91	Lat/long	Estimated from figure in paper	1881					59.88			MaxJ619	1927
		42		Wilson 2001	Taupo	241070	26.5 ka	301352	Oruanui eruption	301352							PDC	-38.7764	175.91	Lat/long	Estimated from figure in paper	1882					60.5			MaxJ620	1928
		42		Wilson 2001	Taupo	241070	26.5 ka	301352	Oruanui eruption	301352							PDC	-38.7764	175.91	Lat/long	Estimated from figure in paper	1883					60.5			MaxJ621	1929
		42		Wilson 2001	Taupo	241070	26.5 ka	301352	Oruanui eruption	301352							PDC	-38.7764	175.91	Lat/long	Estimated from figure in paper	1884					60.34			MaxJ622	1930
		42		Wilson 2001	Taupo	241070	26.5 ka	301352	Oruanui eruption	301352							PDC	-38.7764	175.91	Lat/long	Estimated from figure in paper	1885					60.37			MaxJ623	1931
		42		Wilson 2001	Taupo	241070	26.5 ka	301352	Oruanui eruption	301352							PDC	-38.7764	175.91	Lat/long	Estimated from figure in paper	1886					60.37			MaxJ624	1932
		42		Wilson 2001	Taupo	241070	26.5 ka	301352	Oruanui eruption	301352							PDC	-38.7764	175.91	Lat/long	Estimated from figure in paper	1887					60.37			MaxJ625	1933
		42		Wilson 2001	Taupo	241070	26.5 ka	301352	Oruanui eruption	301352							PDC	-38.7764	175.91	Lat/long	Estimated from figure in paper	1888					60.61			MaxJ626	1934
		42		Wilson 2001	Taupo	241070	26.5 ka	301352	Oruanui eruption	301352							PDC	-38.7764	175.91	Lat/long	Estimated from figure in paper	1889					63.13			MaxJ627	1935
		42		Wilson 2001	Taupo	241070	26.5 ka	301352	Oruanui eruption	301352							PDC	-38.7764	175.91	Lat/long	Estimated from figure in paper	1890					63.85			MaxJ628	1936
		42		Wilson 2001	Taupo	241070	26.5 ka	301352	Oruanui eruption	301352							PDC	-38.7764	175.91	Lat/long	Estimated from figure in paper	1891					63.61			MaxJ629	1937
		42		Wilson 2001	Taupo	241070	26.5 ka	301352	Oruanui eruption	301352							PDC	-38.7764	175.91	Lat/long	Estimated from figure in paper	1892					64.09			MaxJ630	1938
		42		Wilson 2001	Taupo	241070	26.5 ka	301352	Oruanui eruption	301352							PDC	-38.7764	175.91	Lat/long	Estimated from figure in paper	1893					65.81			MaxJ631	1939
		42		Wilson 2001	Taupo	241070	26.5 ka	301352	Oruanui eruption	301352							PDC	-38.7764	175.91	Lat/long	Estimated from figure in paper	1894					66.53			MaxJ632	1940
		42		Wilson 2001	Taupo	241070	26.5 ka	301352	Oruanui eruption	301352							PDC	-38.7764	175.91	Lat/long	Estimated from figure in paper	1895					66.25			MaxJ633	1941
		42		Wilson 2001	Taupo	241070	26.5 ka	301352	Oruanui eruption	301352							PDC	-38.7764	175.91	Lat/long	Estimated from figure in paper	1896					66.84			MaxJ634	1942
		42		Wilson 2001	Taupo	241070	26.5 ka	301352	Oruanui eruption	301352							PDC	-38.7764	175.91	Lat/long	Estimated from figure in paper	1897					66.97			MaxJ635	1943
		42		Wilson 2001	Taupo	241070	26.5 ka	301352	Oruanui eruption	301352							PDC	-38.7764	175.91	Lat/long	Estimated from figure in paper	1898					66.97			MaxJ636	1944
		42		Wilson 2001	Taupo	241070	26.5 ka	301352	Oruanui eruption	301352							PDC	-38.7764	175.91	Lat/long	Estimated from figure in paper	1899					67.8			MaxJ637	1945
		42		Wilson 2001	Taupo	241070	26.5 ka	301352	Oruanui eruption	301352							PDC	-38.7764	175.91	Lat/long	Estimated from figure in paper	1900					67.81			MaxJ638	1946
		42		Wilson 2001	Taupo	241070	26.5 ka	301352	Oruanui eruption	301352							PDC	-38.7764	175.91	Lat/long	Estimated from figure in paper	1901					69.85			MaxJ639	1947
		42		Wilson 2001	Taupo	241070	26.5 ka	301352	Oruanui eruption	301352							PDC	-38.7764	175.91	Lat/long	Estimated from figure in paper	1902					70.45			MaxJ640	1948
		42		Wilson 2001	Taupo	241070	26.5 ka	301352	Oruanui eruption	301352							PDC	-38.7764	175.91	Lat/long	Estimated from figure in paper	1903					72.38			MaxJ641	1949
		42		Wilson 2001	Taupo	241070	26.5 ka	301352	Oruanui eruption	301352							PDC	-38.7764	175.91	Lat/long	Estimated from figure in paper	1904					72.5			MaxJ642	1950
		42		Wilson 2001	Taupo	241070	26.5 ka	301352	Oruanui eruption	301352							PDC	-38.7764	175.91	Lat/long	Estimated from figure in paper	1905					72.74			MaxJ643	1951
		42		Wilson 2001	Taupo	241070	26.5 ka	301352	Oruanui eruption	301352							PDC	-38.7764	175.91	Lat/long	Estimated from figure in paper	1906					73.02			MaxJ644	1952
		42		Wilson 2001	Taupo	241070	26.5 ka	301352	Oruanui eruption	301352							PDC	-38.7764	175.91	Lat/long	Estimated from figure in paper	1907					73.23			MaxJ645	1953
		42		Wilson 2001	Taupo	241070	26.5 ka	301352	Oruanui eruption	301352							PDC	-38.7764	175.91	Lat/long	Estimated from figure in paper	1908					72.98			MaxJ646	1954
		42		Wilson 2001	Taupo	241070	26.5 ka	301352	Oruanui eruption	301352							PDC	-38.7764	175.91	Lat/long	Estimated from figure in paper	1909					73.22			MaxJ647	1955
		42		Wilson 2001	Taupo	241070	26.5 ka	301352	Oruanui eruption	301352							PDC	-38.7764	175.91	Lat/long	Estimated from figure in paper	1910					73.71			MaxJ648	1956
		42		Wilson 2001	Taupo	241070	26.5 ka	301352	Oruanui eruption	301352							PDC	-38.7764	175.91	Lat/long	Estimated from figure in paper	1911					73.64			MaxJ649	1957
		42		Wilson 2001	Taupo	241070	26.5 ka	301352	Oruanui eruption	301352							PDC	-38.7764	175.91	Lat/long	Estimated from figure in paper	1912					74.18			MaxJ650	1958
		42		Wilson 2001	Taupo	241070	26.5 ka	301352	Oruanui eruption	301352							PDC	-38.7764	175.91	Lat/long	Estimated from figure in paper	1913					84.76			MaxJ651	1959
		42		Wilson 2001	Taupo	241070	26.5 ka	301352	Oruanui eruption	301352							PDC	-38.7764	175.91	Lat/long	Estimated from figure in paper	1914					84.88			MaxJ652	1960
		42		Wilson 2001	Taupo	241070	26.5 ka	301352	Oruanui eruption	301352							PDC	-38.7764	175.91	Lat/long	Estimated from figure in paper	1915					85.23			MaxJ653	1961
		42		Wilson 2001	Taupo	241070	26.5 ka	301352	Oruanui eruption	301352							PDC	-38.7764	175.91	Lat/long	Estimated from figure in paper	1916					85.35			MaxJ654	1962
		42		Wilson 2001	Taupo	241070	26.5 ka	301352	Oruanui eruption	301352							PDC	-38.7764	175.91	Lat/long	Estimated from figure in paper	1917					86.51			MaxJ655	1963
		42		Wilson 2001	Taupo	241070	26.5 ka	301352	Oruanui eruption	301352							PDC	-38.7764	175.91	Lat/long	Estimated from figure in paper	1918					87.03			MaxJ656	1964
		42		Wilson 2001	Taupo	241070	26.5 ka	301352	Oruanui eruption	301352							PDC	-38.7764	175.91	Lat/long	Estimated from figure in paper	1919					10.45			MaxL1	1965
		42		Wilson 2001	Taupo	241070	26.5 ka	301352	Oruanui eruption	301352							PDC	-38.7764	175.91	Lat/long	Estimated from figure in paper	1920					10.87			MaxL2	1966
		42		Wilson 2001	Taupo	241070	26.5 ka	301352	Oruanui eruption	301352							PDC	-38.7764	175.91	Lat/long	Estimated from figure in paper	1921					11.05			MaxL3	1967
		42		Wilson 2001	Taupo	241070	26.5 ka	301352	Oruanui eruption	301352							PDC	-38.7764	175.91	Lat/long	Estimated from figure in paper	1922					11.05			MaxL4	1968
		42		Wilson 2001	Taupo	241070	26.5 ka	301352	Oruanui eruption	301352							PDC	-38.7764	175.91	Lat/long	Estimated from figure in paper	1923					12.67			MaxL5	1969
		42		Wilson 2001	Taupo	241070	26.5 ka	301352	Oruanui eruption	301352							PDC	-38.7764	175.91	Lat/long	Estimated from figure in paper	1924					12.79			MaxL6	1970
		42		Wilson 2001	Taupo	241070	26.5 ka	301352	Oruanui eruption	301352							PDC	-38.7764	175.91	Lat/long	Estimated from figure in paper	1925					12.79			MaxL7	1971
		42		Wilson 2001	Taupo	241070	26.5 ka	301352	Oruanui eruption	301352							PDC	-38.7764	175.91	Lat/long	Estimated from figure in paper	1926					14.13			MaxL8	1972
		42		Wilson 2001	Taupo	241070	26.5 ka	301352	Oruanui eruption	301352							PDC	-38.7764	175.91	Lat/long	Estimated from figure in paper	1927					14.72			MaxL9	1973
		42		Wilson 2001	Taupo	241070	26.5 ka	301352	Oruanui eruption	301352							PDC	-38.7764	175.91	Lat/long	Estimated from figure in paper	1928					14.72			MaxL10	1974
		42		Wilson 2001	Taupo	241070	26.5 ka	301352	Oruanui eruption	301352							PDC	-38.7764	175.91	Lat/long	Estimated from figure in paper	1929					14.9			MaxL11	1975
		42		Wilson 2001	Taupo	241070	26.5 ka	301352	Oruanui eruption	301352							PDC	-38.7764	175.91	Lat/long	Estimated from figure in paper	1930					14.93			MaxL12	1976
		42		Wilson 2001	Taupo	241070	26.5 ka	301352	Oruanui eruption	301352							PDC	-38.7764	175.91	Lat/long	Estimated from figure in paper	1931					15.44			MaxL13	1977
		42		Wilson 2001	Taupo	241070	26.5 ka	301352	Oruanui eruption	301352							PDC	-38.7764	175.91	Lat/long	Estimated from figure in paper	1932					15.57			MaxL14	1978
		42		Wilson 2001	Taupo	241070	26.5 ka	301352	Oruanui eruption	301352							PDC	-38.7764	175.91	Lat/long	Estimated from figure in paper	1933					15.5			MaxL15	1979
		42		Wilson 2001	Taupo	241070	26.5 ka	301352	Oruanui eruption	301352							PDC	-38.7764	175.91	Lat/long	Estimated from figure in paper	1934					15.83			MaxL16	1980
		42		Wilson 2001	Taupo	241070	26.5 ka	301352	Oruanui eruption	301352							PDC	-38.7764	175.91	Lat/long	Estimated from figure in paper	1935					15.86			MaxL17	1981
		42		Wilson 2001	Taupo	241070	26.5 ka	301352	Oruanui eruption	301352							PDC	-38.7764	175.91	Lat/long	Estimated from figure in paper	1936					15.98			MaxL18	1982
		42		Wilson 2001	Taupo	241070	26.5 ka	301352	Oruanui eruption	301352							PDC	-38.7764	175.91	Lat/long	Estimated from figure in paper	1937					16.09			MaxL19	1983
		42		Wilson 2001	Taupo	241070	26.5 ka	301352	Oruanui eruption	301352							PDC	-38.7764	175.91	Lat/long	Estimated from figure in paper	1938					16.49			MaxL20	1984
		42		Wilson 2001	Taupo	241070	26.5 ka	301352	Oruanui eruption	301352							PDC	-38.7764	175.91	Lat/long	Estimated from figure in paper	1939					16.22			MaxL21	1985
		42		Wilson 2001	Taupo	241070	26.5 ka	301352	Oruanui eruption	301352							PDC	-38.7764	175.91	Lat/long	Estimated from figure in paper	1940					16.46			MaxL22	1986
		42		Wilson 2001	Taupo	241070	26.5 ka	301352	Oruanui eruption	301352							PDC	-38.7764	175.91	Lat/long	Estimated from figure in paper	1941					16.53			MaxL23	1987
		42		Wilson 2001	Taupo	241070	26.5 ka	301352	Oruanui eruption	301352							PDC	-38.7764	175.91	Lat/long	Estimated from figure in paper	1942					16.9			MaxL24	1988
		42		Wilson 2001	Taupo	241070	26.5 ka	301352	Oruanui eruption	301352							PDC	-38.7764	175.91	Lat/long	Estimated from figure in paper	1943					16.94			MaxL25	1989
		42		Wilson 2001	Taupo	241070	26.5 ka	301352	Oruanui eruption	301352							PDC	-38.7764	175.91	Lat/long	Estimated from figure in paper	1944					16.96			MaxL26	1990
		42		Wilson 2001	Taupo	241070	26.5 ka	301352	Oruanui eruption	301352							PDC	-38.7764	175.91	Lat/long	Estimated from figure in paper	1945					17.08			MaxL27	1991
		42		Wilson 2001	Taupo	241070	26.5 ka	301352	Oruanui eruption	301352							PDC	-38.7764	175.91	Lat/long	Estimated from figure in paper	1946					17.13			MaxL28	1992
		42		Wilson 2001	Taupo	241070	26.5 ka	301352	Oruanui eruption	301352							PDC	-38.7764	175.91	Lat/long	Estimated from figure in paper	1947					17.26			MaxL29	1993
		42		Wilson 2001	Taupo	241070	26.5 ka	301352	Oruanui eruption	301352							PDC	-38.7764	175.91	Lat/long	Estimated from figure in paper	1948					17.47			MaxL30	1994
		42		Wilson 2001	Taupo	241070	26.5 ka	301352	Oruanui eruption	301352							PDC	-38.7764	175.91	Lat/long	Estimated from figure in paper	1949					17.44			MaxL31	1995
		42		Wilson 2001	Taupo	241070	26.5 ka	301352	Oruanui eruption	301352							PDC	-38.7764	175.91	Lat/long	Estimated from figure in paper	1950					17.42			MaxL32	1996
		42		Wilson 2001	Taupo	241070	26.5 ka	301352	Oruanui eruption	301352							PDC	-38.7764	175.91	Lat/long	Estimated from figure in paper	1951					17.42			MaxL33	1997
		42		Wilson 2001	Taupo	241070	26.5 ka	301352	Oruanui eruption	301352							PDC	-38.7764	175.91	Lat/long	Estimated from figure in paper	1952					17.46			MaxL34	1998
[truncated: 3,541 more rows]

## Sheet: Grain size
																			GRAIN/PARTICLE SIZE															Grain size distribution (phi units)
	Reference 1	Reference 2	Volcano	GVP VNUM	Eruption date	Event ID	Unit_ID	Unit name	Sub-unit id	Sub-unit name	Sample ID	Sample name/identifier	Data Unit ID	Lithofacies 1 ID	Lithofacies 1 abbreviation	Lithofacies 2 ID	Lithofacies 2 abbreviation		Data source (fig/table/text)	Sorting (Qualitative description)	Sorting coefficient - min.	Sorting coefficient - max.	Sorting coefficient - avg.	No of samples sorting coefficient avg. based on	Median diameter - min	Median diameter - max	Median diameter - avg	No of samples median diameter average based on	Mean grain size - min	Mean grain size - max	Mean grain size - average	No of samples Mean grain size average based on	Method for calculating statistical parameters	Data source (fig/table/text) - GSD	-10	-9	-8	-7	-6	-5	-4	-3	-2	-1	0	1	2	3	4
	1		Stromboli	211040	1930	400000	500000	Lower unit			1	Str3	1						Text	well sorted			1.27	1			1.63	1						Estimated from figure								1.0989	1.0989	3.2967	5.49451	19.7802	38.4615	25.2747	4.3956
	1		Stromboli	211040	1930	400000	500001	Upper unit			2	Str1	2						Text	poorly sorted			5.09	1			-0.79	1						Estimated from figure		4.08163	13.2653	2.04082	4.08163	2.04082	4.08163	6.12245	5.10204	7.14286	10.2041	12.2449	13.2653	11.2245	4.08163
	1		Stromboli	211040	1930	400000	500001	Upper unit			3	Str2	3						Text	poorly sorted			2.87	1			0.92	1						Estimated from figure							7.14286	8.16327	7.14286	8.16327	9.18367	12.2449	15.3061	19.3878	9.18367
	1		Stromboli	211040	1944	400001	500002	Str-1944-1			4	Str4	4						Text	well sorted			1.97	1			0.68	1						Estimated from figure							4.12371	5.15464	4.12371	7.2165	11.3402	25.7732	23.7113	12.3711	4.12371
	2		Colima	341040	1913	400002	500003	S2					5						Figure	poorly sorted			2.38	1			1.35	1					Inman (1952)	Estimated from figure						5.05051	2.0202	3.0303	4.0404	5.05051	7.07071	13.1313	24.2424	22.2222	14.1414
	2		Colima	341040	1913	301350	301350	F5					6						Figure	poorly sorted			3.3	1			-2.65	1					Inman (1952)	Estimated from figure						26.6398	10.1917	9.18264	7.97175	7.97175	9.18264	9.68718	11.3017	3.93542	3.93542
	2		Colima	341040	1913	11463	11463	F1					7						Figure	poorly sorted			3.5	1			-1.05	1					Inman (1952)	Estimated from figure						14.0054	5.1798	11.1764	9.65236	9.41329	10.3496	10.3496	12.2323	10.3496	7.29156
	2		Colima	341040	1913	11464	11464	F2					8						Figure	poorly sorted			2.95	1			0.05	1					Inman (1952)	Estimated from figure						0.573349	9.36141	9.94464	9.82602	9.48003	11.5658	12.6038	15.263	12.0206	9.36141
	2		Colima	341040	1913	11465	11465	F3					9						Figure	poorly sorted			3.27	1			3.27	1					Inman (1952)	Estimated from figure						33.6993	7.20703	11.7189	6.46836	5.73967	6.59812	7.32681	9.03374	7.07726	5.13077
	2		Colima	341040	1913	11466	11466	F4					10						Figure	poorly sorted			2.45	1			1.65	1					Inman (1952)	Estimated from figure						4.9412	1.94683	3.63672	4.55579	6.24568	8.32098	11.9676	24.9629	20.5455	12.8768
	3		Roccamonfina	211811	239 ka	400003	500004	Trachyte Tuff of Garofali (GTT)			5	GTT1	11						Figure				3.2	1			5.4	1					Inman (1952)	Estimated from figure										1.60321	4.70942	7.11423	8.21643	8.91784	9.71944
	3		Roccamonfina	211811	239 ka	400003	500004	Trachyte Tuff of Garofali (GTT)			6	GTT2	12						Figure				3.8	1			3.6	1					Inman (1952)	Estimated from figure									4.36075	6.54113	9.41526	11.6947	9.51437	9.01883	10.7037
	3		Roccamonfina	211811	239 ka	400003	500004	Trachyte Tuff of Garofali (GTT)			7	GTT3	13						Figure				2.9	1			5.7	1					Inman (1952)	Estimated from figure										0.976563	2.05078	5.17578	5.85938	7.32422	11.2305
	3		Roccamonfina	211811	239 ka	400003	500004	Trachyte Tuff of Garofali (GTT)			8	GTT4	14						Figure				4.3	1			3.6	1					Inman (1952)	Estimated from figure										9.7371	7.4002	7.69231	8.86076	9.83447	14.8004
	3		Roccamonfina	211811	239 ka	400003	500004	Trachyte Tuff of Garofali (GTT)			9	GTT5	15						Figure				2.9	1			5.9	1					Inman (1952)	Estimated from figure											2.02899	5.70048	7.9227	11.1111	13.8164
	4		Campi Flegrei	211010	39 ka	302295					10		16	1	mLT				Text and Figure	poorly sorted	1.6	3.6			3.6	0.2
	4		Campi Flegrei	211010	39 ka	302295					10		17	2	dsT				Text and Figure	well to poorly sorted	1.6	2.3			2.4	1.6
	4		Campi Flegrei	211010	39 ka	302295					10		18	3	pLT				Text and Figure	poorly to very poorly sorted	2.6	4.6			2.4	-1.8
	4		Campi Flegrei	211010	39 ka	302295					10		19	4	f-poor lLT				Text and Figure	well to very well sorted	0.96	2.07			1	-1.7
	4		Campi Flegrei	211010	39 ka	302295					10		20	5	xsT				Text and Figure	well sorted			1.6	1			3	1
	4		Campi Flegrei	211010	39 ka	302295					10		21	6	lenspLT				Text and Figure	well sorted			1.5	1			0.4	1
	4		Campi Flegrei	211010	39 ka	302295					10		22	7	accT				Text and Figure	poorly sorted			3.5	1			0.2	1
	5		Vesuvius	211020	3.9 ka	316666	316666	EU5	1	EU5a	5786	AVL3-1	23						Table	well sorted			1.83	1			-2.33	1					GRADISTAT (Blott and Pye, 2001)
	5		Vesuvius	211020	3.9 ka	316666	316666	EU5	1	EU5a	11	AVL2-2	24	8	altLA	100			Table	very well sorted			0.16	1			-1.93	1					GRADISTAT (Blott and Pye, 2001)
	5		Vesuvius	211020	3.9 ka	316666	316666	EU5	1	EU5a	12	AVL4-6	25	8	altLA	100			Table	well sorted			1.78	1			0.5	1					GRADISTAT (Blott and Pye, 2001)
	5		Vesuvius	211020	3.9 ka	316666	316666	EU5	1	EU5a	13	AVL7-1	26	9	altcfA	100			Table	well sorted			1.45	1			0.96	1					GRADISTAT (Blott and Pye, 2001)
	6		Soufrière Hills	360050	1997-12-26	10210	500005	Unit 1	2	Layer 1	14	Loc 63	27						Figure				1.1	1			1.1	1					Inman (1952)	Estimated from figure										1.08268	11.5157	34.6457	30.0197	16.1417	2.85433
	6		Soufrière Hills	360050	1997-12-26	10210	500005	Unit 1	2	Layer 1	15	Loc 55	28						Figure				1	1			1.7	1					Inman (1952)	Estimated from figure											2.54902	21.5686	35.9804	30.098	7.84314
	6		Soufrière Hills	360050	1997-12-26	10210	500005	Unit 1	3	Layer 2	14	Loc 63	29						Figure				1.9	1			2.8	1					Inman (1952)	Estimated from figure										0.785855	5.30452	11.9843	15.0295	21.2181	19.8428
	6		Soufrière Hills	360050	1997-12-26	10210	500005	Unit 1	3	Layer 2	16	Loc 36	30						Figure				1.3	1			3.2	1					Inman (1952)	Estimated from figure										0.391389	1.17417	3.81605	11.6438	28.4736	28.9628
	6		Soufrière Hills	360050	1997-12-26	10210	500006	Unit 2	2	Layer 1	17	Loc 72	31						Figure				3	1			0.1	1					Inman (1952)	Estimated from figure							12.0944	6.588	8.45624	9.73451	12.3894	15.1426	12.7827	12.7827	7.17797
	8		Pollara (Salina)	211816	13 ka	400005	500008	EU2			19	21	33	11	mAL				Table	very poorly sorted			2.2	1			-0.97	1					GRADISTAT (Blott and Pye, 2001)
	8		Pollara (Salina)	211816	13 ka	400005	500008	EU2			20	22	34	12	dsAL				Table	very poorly sorted			2.8	1			-1.36	1					GRADISTAT (Blott and Pye, 2001)
	8		Pollara (Salina)	211816	13 ka	400005	500008	EU2			21	10	35	13	mA				Table	very poorly sorted			2.26	1			3.21	1					GRADISTAT (Blott and Pye, 2001)
	8		Pollara (Salina)	211816	13 ka	400005	500008	EU2			22	11	36	12	dsAL				Table	very poorly sorted			2.96	1			1.29	1					GRADISTAT (Blott and Pye, 2001)
	8		Pollara (Salina)	211816	13 ka	400005	500008	EU2			23	13	37	12	dsAL				Table	very poorly sorted			2.33	1			0.51	1					GRADISTAT (Blott and Pye, 2001)
	8		Pollara (Salina)	211816	13 ka	400005	500009	EU3			24	23	38	11	mAL				Table	very poorly sorted			3.08	1			1.36	1					GRADISTAT (Blott and Pye, 2001)
	8		Pollara (Salina)	211816	13 ka	400005	500009	EU3			25	24	39	12	dsAL				Table	very poorly sorted			3.54	1			0.29	1					GRADISTAT (Blott and Pye, 2001)
	8		Pollara (Salina)	211816	13 ka	400005	500009	EU3			26	40	40	12	dsAL				Table	very poorly sorted			3.05	1			0.33	1					GRADISTAT (Blott and Pye, 2001)
	8		Pollara (Salina)	211816	13 ka	400005	500009	EU3			27	41	41	14	mALB				Table	very poorly sorted			3.37	1			0.73	1					GRADISTAT (Blott and Pye, 2001)
	8		Pollara (Salina)	211816	13 ka	400005	500009	EU3			28	43	42	14	mALB				Table	very poorly sorted			3.1	1			-0.28	1					GRADISTAT (Blott and Pye, 2001)
	8		Pollara (Salina)	211816	13 ka	400005	500009	EU3			29	46	43	12	dsLA				Table	very poorly sorted			2.88	1			-1.26	1					GRADISTAT (Blott and Pye, 2001)
	8		Pollara (Salina)	211816	13 ka	400005	500009	EU3			30	48	44	14	mALB				Table	poorly sorted			3.61	1			-0.31	1					GRADISTAT (Blott and Pye, 2001)
	8		Pollara (Salina)	211816	13 ka	400005	500009	EU3			31	RS8 out	45	12	dsLA				Table				1.98	1			-0.7	1					GRADISTAT (Blott and Pye, 2001)
	8		Pollara (Salina)	211816	13 ka	400005	500010	EU4			32	32	46	14	mALB				Table	very poorly sorted			3.08	1			-0.66	1					GRADISTAT (Blott and Pye, 2001)
	8		Pollara (Salina)	211816	13 ka	400005	500010	EU4			33	34	47	14	mALB				Table	very poorly sorted			3.32	1			0.08	1					GRADISTAT (Blott and Pye, 2001)
	8		Pollara (Salina)	211816	13 ka	400005	500010	EU4			34	38	48	14	mALB				Table	very poorly sorted			2.79	1			0.2	1					GRADISTAT (Blott and Pye, 2001)
	8		Pollara (Salina)	211816	13 ka	400005	500010	EU4			35	52	49	14	mALB				Table	very poorly sorted			3.25	1			-0.55	1					GRADISTAT (Blott and Pye, 2001)
	8		Pollara (Salina)	211816	13 ka	400005	500010	EU4			36	54	50	14	mALB				Table	very poorly sorted			3.55	1			0.45	1					GRADISTAT (Blott and Pye, 2001)
	8		Pollara (Salina)	211816	13 ka	400005	500010	EU4			37	53	51	12	dsLA				Table	extremely poorly sorted			4.02	1			-0.35	1					GRADISTAT (Blott and Pye, 2001)
	8		Pollara (Salina)	211816	13 ka	400005	500010	EU4			38	60	52	14	mALB				Table	very poorly sorted			3.37	1			-1.59	1					GRADISTAT (Blott and Pye, 2001)
	8		Pollara (Salina)	211816	13 ka	400005	500010	EU4			39	59	53	12	dsLA				Table	very poorly sorted			3.46	1			0.77	1					GRADISTAT (Blott and Pye, 2001)
	8		Pollara (Salina)	211816	13 ka	400005	500010	EU4			40	RS5 out b.	54	12	dsAL				Table	very poorly sorted			2.1	1			-0.28	1					GRADISTAT (Blott and Pye, 2001)
	8		Pollara (Salina)	211816	13 ka	400005	500010	EU4			41	RS6 out b.	55	13	mA				Table	poorly sorted			1.32	1			1.55	1					GRADISTAT (Blott and Pye, 2001)
	8		Pollara (Salina)	211816	13 ka	400005	500010	EU4			42	RS2 out top	56	15	dsAL				Table	very poorly sorted			2.38	1			1.84	1					GRADISTAT (Blott and Pye, 2001)
	8		Pollara (Salina)	211816	13 ka	400005	500010	EU4			43	RS3 out mid	57	12	dsLA				Table	very poorly sorted			2.55	1			-0.46	1					GRADISTAT (Blott and Pye, 2001)
	8		Pollara (Salina)	211816	13 ka	400005	500011	EU5			44	62	58	11	mAL				Table	very poorly sorted			2.86	1			2.12	1					GRADISTAT (Blott and Pye, 2001)
	8		Pollara (Salina)	211816	13 ka	400005	500011	EU5			45	66	59	11	mAL				Table	very poorly sorted			3.31	1			0.56	1					GRADISTAT (Blott and Pye, 2001)
	8		Pollara (Salina)	211816	13 ka	400005	500011	EU5			46	63	60	11	mAL				Table	very poorly sorted			3.58	1			0.51	1					GRADISTAT (Blott and Pye, 2001)
	8		Pollara (Salina)	211816	13 ka	400005	500011	EU5			47	RS1 out.	61	11	mAL				Table	very poorly sorted			2.59	1			1.21	1					GRADISTAT (Blott and Pye, 2001)
	9		Fuego	342090	2018-06-03	400006	500012	mBLA7			48	FG18-A7-BAF3	62	16	mBLA				Table	poorly sorted			2.88	1			-0.09	1					GRADISTAT (Blott and Pye, 2001)
	9		Fuego	342090	2018-06-03	400006	500013	mBLA6			49	FG18-A11-BAF4	63	16	mBLA				Table	poorly sorted			2.84	1			-0.17	1					GRADISTAT (Blott and Pye, 2001)
	9		Fuego	342090	2018-06-03	400006	500014	mBLA5			50	FG18-A12-BAF5	64	16	mBLA				Table	poorly sorted			2.81	1			0.18	1					GRADISTAT (Blott and Pye, 2001)
	9		Fuego	342090	2018-06-03	400006	500015	mBLA4			51	FG18-A13-BAF6	65	16	mBLA				Table	poorly sorted			2.72	1			0.48	1					GRADISTAT (Blott and Pye, 2001)
	9		Fuego	342090	2018-06-03	400006	500016	mBLA3			52	FG18-A18-BAF9	66	16	mBLA				Table	poorly sorted			2.82	1			0.3	1					GRADISTAT (Blott and Pye, 2001)
	9		Fuego	342090	2018-06-03	400006	500017	mBLA2			53	FG18-A28-BAF12	67	16	mBLA				Table	poorly sorted			2.78	1			0.4	1					GRADISTAT (Blott and Pye, 2001)
	9		Fuego	342090	2018-06-03	400006	500018	mBLA1			54	FG18-A26-BAF11	68	16	mBLA				Table	poorly sorted			2.86	1			0.18	1					GRADISTAT (Blott and Pye, 2001)
	9		Fuego	342090	2018-06-03	400006	500019	mBLA-OB1			55	FG18-A30-BAF13	69	16	mBLA				Table	poorly sorted			2.6	1			0.77	1					GRADISTAT (Blott and Pye, 2001)
	9		Fuego	342090	2018-06-03	400006	500019	mBLA-OB1			56	FG18-A23-O0	70	16	mBLA				Table	poorly sorted			2.45	1			0.95	1					GRADISTAT (Blott and Pye, 2001)
	9		Fuego	342090	2018-06-03	400006	500019	mBLA-OB1			57	FG18-A25-O3	71	16	mBLA				Table	poorly sorted			2.68	1			0.35	1					GRADISTAT (Blott and Pye, 2001)
	9		Fuego	342090	2018-06-03	400006	500020	mBLA-OB3			58	FG18-A8-O1	72	16	mBLA				Table	poorly sorted			2.97	1			0.08	1					GRADISTAT (Blott and Pye, 2001)
	9		Fuego	342090	2018-06-03	400006	500020	mBLA-OB3			59	FG18-A10-O1	73	16	mBLA				Table	poorly sorted			2.93	1			0.11	1					GRADISTAT (Blott and Pye, 2001)
	9		Fuego	342090	2018-06-03	400006	500021	mBLA-OB4			60	FG18-A9-O2	74	16	mBLA				Table	poorly sorted			2.67	1			0.28	1					GRADISTAT (Blott and Pye, 2001)
	9		Fuego	342090	2018-06-03	400006	500022	mBLA-OB2			61	FG18-A17-O2	75	16	mBLA				Table	poorly sorted			2.98	1			0.13	1					GRADISTAT (Blott and Pye, 2001)
	9		Fuego	342090	2018-06-03	400006	500023	mLA-OB2			62	FG18-A20-O1	76	17	mLA				Table	poorly sorted			3.01	1			0.03	1					GRADISTAT (Blott and Pye, 2001)
	9		Fuego	342090	2018-06-03	400006	500024	csLA2			63	FG18-A1-S2	77	18	csLA				Table	moderately to well sorted			1.31	1			3.03	1					GRADISTAT (Blott and Pye, 2001)
	9		Fuego	342090	2018-06-03	400006	500025	sLA1			64	FG18-A2-S1	78	19	sLA				Table	moderately sorted			1.13	1			1.08	1					GRADISTAT (Blott and Pye, 2001)
	9		Fuego	342090	2018-06-03	400006	500024	csLA2			65	FG18-A4-S2	79	18	csLA				Table	moderately to well sorted			1.64	1			2.77	1					GRADISTAT (Blott and Pye, 2001)
	9		Fuego	342090	2018-06-03	400006	500025	sLA1			66	FG18-A3-S1	80	19	sLA				Table	moderately sorted			1.44	1			0.87	1					GRADISTAT (Blott and Pye, 2001)
	9		Fuego	342090	2018-06-03	400006	500026	sLA2			67	FG18-A5-S2	81	19	sLA				Table	moderately to well sorted			2.97	1			2.77	1					GRADISTAT (Blott and Pye, 2001)
	9		Fuego	342090	2018-06-03	400006	500027	mLA2			68	FG18-A21-ASC1	82	17	mLA				Table	poorly sorted			2.05	1			1.85	1					GRADISTAT (Blott and Pye, 2001)
	9		Fuego	342090	2018-06-03	400006	500027	mLA2			69	FG18-A24-ASC1	83	17	mLA				Table	poorly sorted			2.15	1			0.93	1					GRADISTAT (Blott and Pye, 2001)
	10		Augustine Volcano	313010	2006-01-13	400007	500028	Expct			70	V021A	84						Table	poorly sorted			3.14	1			1.19	1						Table						0	5.4	10	7.1	4.7	8.8	11.4	14.6	15.6	10.2
	10		Augustine Volcano	313010	2006-01-13	400007	500028	Expct			71	V033A-A	85						Table	poorly sorted			3.27	1			0.7	1						Table						16.4	9	8	7.9	6	9.8	11.3	12.4	9.4	4.9
	10		Augustine Volcano	313010	2006-01-13	400007	500028	Expct			72	V033A-B	86						Table	poorly sorted			3.27	1			0.7	1						Table						16.4	9	8	7.9	6	9.8	11.3	12.4	9.4	4.9
	10		Augustine Volcano	313010	2006-01-14	400036	500028	Expct			73	V096-A	87						Table	poorly sorted			3.31	1			1.42	1						Table						4.2	7.4	4.6	4.2	4	7.5	11.5	15.1	15.1	11.8
	10		Augustine Volcano	313010	2006-01-14	400036	500028	Expct			74	V096-B	88						Table	poorly sorted			3.31	1			1.42	1						Table						4.2	7.4	4.6	4.2	4	7.5	11.5	15.1	15.1	11.8
	10		Augustine Volcano	313010	2006-01-13	400007	500028	Expct			75	V281A	89						Table	poorly sorted			2.15	1			1.42	1						Table						0	0	2.2	2.6	6.3	12.4	18.3	19.1	19.1	12.9
	10		Augustine Volcano	313010	2006-01-27	11437	11437	Expc			76	V315	90						Table	poorly sorted			2.78	1			0.07	1						Table						2.5	10.9	9.5	9.4	6.8	10	13.9	15.6	12.2	6.6
	10		Augustine Volcano	313010	2006-01-13	400007	500028	Expct			77	V283D	91						Table	poorly sorted			3.76	1			0.91	1						Table						16	0.6	2.1	3.9	4.9	9.6	14.4	17.4	14.7	10
	10		Augustine Volcano	313010	2006-01-13	400007	500028	Expct			78	V283E	92						Table	poorly sorted			3.41	1			0.68	1						Table						2.8	11.7	7.1	6.9	5.6	8.8	10.8	13	13.3	9.6
	10		Augustine Volcano	313010	2006-01-13	400007	500029	Expct	4	basal	79	V283A	93						Table	poorly sorted			1.94	1			1.12	1						Table						0	0	3	4.9	8.1	13.4	18.2	20.6	16.8	10.6
	10		Augustine Volcano	313010	2006-01-13	400007	500029	Expct	4	basal	80	V283B	94						Table	poorly sorted			2.52	1			0.78	1						Table						0	4.9	8	8	7.5	10.3	14.9	18.4	14.9	8.7
	10		Augustine Volcano	313010	2006-01-13	400007	500029	Expct	4	basal	81	V283C	95						Table	poorly sorted			3.23	1			0.64	1						Table						18.5	7.6	7.2	7.2	6.1	10.4	12.1	13.1	10	4.8
	10		Augustine Volcano	313010	2006-01-13	400007	500028	Expct			82	B184A-A	96						Table	poorly sorted			2.04	1			0.96	1						Table						0	1.9	3.4	6.7	7.2	13.6	18	21.6	16.3	8.1
	10		Augustine Volcano	313010	2006-01-13	400007	500028	Expct			83	B184A-B	97						Table	poorly sorted			2.04	1			0.96	1						Table						0	1.9	3.4	6.7	7.2	13.6	18	21.6	16.3	8.1
	10		Augustine Volcano	313010	2006-01-13	400007	500028	Expct			84	B184B-A	98						Table	poorly sorted			2.44	1			1.33	1						Table						1.9	2.7	3	5.1	6	9.9	15.1	19.5	18.1	11
	10		Augustine Volcano	313010	2006-01-13	400007	500028	Expct			85	B184B-B	99						Table	poorly sorted			2.44	1			1.33	1						Table						1.9	2.7	3	5.1	6	9.9	15.1	19.5	18.1	11
	10		Augustine Volcano	313010	2006-01-13	400007	500028	Expct			86	B184C	100						Table	poorly sorted			1.43	1			1.61	1						Table						0	0	0.3	1	3.2	10.5	19.1	26.1	24.1	11.9
	10		Augustine Volcano	313010	2006-01-13	400007	500029	Expf			87	V117	101						Table	poorly sorted			2.83	1			0.64	1						Table						7.7	14	8.4	8	8.3	11	13.9	14.5	9.1	3.7
	10		Augustine Volcano	313010	2006-01-13	400007	500029	Expf			88	B102-A	102						Table	poorly sorted			2.84	1			0.14	1						Table						3.8	9.1	10.3	9.1	8.7	10.6	13.2	14.6	10.2	5.5
	10		Augustine Volcano	313010	2006-01-13	400007	500029	Expf			89	B102-B	103						Table	poorly sorted			2.84	1			0.14	1						Table						3.8	9.1	10.3	9.1	8.7	10.6	13.2	14.6	10.2	5.5
	10		Augustine Volcano	313010	2006-01-13	400007	500029	Expf			90	B176	104						Table	poorly sorted			2.2	1			1.3	1						Table						0	1.3	3.5	5.5	7.5	10.8	15.6	19.7	18.7	10.9
	10		Augustine Volcano	313010	2006-01-14	400036	500029	Expf	5	Expf top	91	V256A	105						Table	poorly sorted			3.64	1			1.85	1						Table						23.8	8.5	4.6	4.1	3.8	7	9	10.7	8.1	5.7
	10		Augustine Volcano	313010	2006-01-14	400036	500029	Expf	6	Expf middle	92	V256B	106						Table	poorly sorted			3.65	1			3.04	1						Table						17	7.8	7.8	7.2	5	6.7	7.6	7.9	6	3.7
	10		Augustine Volcano	313010	2006-01-14	400036	500029	Expf	7	Expf base	93	V256D	107						Table	poorly sorted			3.46	1			0.02	1						Table						0	0	1.9	2.1	3.9	9.3	18.6	23.5	19	10.8
	10		Augustine Volcano	313010	2006-01-14	400036	500029	Expf			94	V256E	108						Table	poorly sorted			2.7	1			2.28	1						Table						0	2.3	1.8	1.3	1.8	6.6	12.2	18.4	20.4	15.3
	10		Augustine Volcano	313010	2006-01-17	400037	500029	Expf			95	V019	109						Table	poorly sorted			2.07	1			1.64	1						Table						2.5	3.6	4	6.3	9.5	13.7	15.6	14.4	12.3	8
	10		Augustine Volcano	313010	2006-01-13	400007	500029	Expf			96	B230-A	110						Table	poorly sorted			3.09	1			0.04	1						Table						13.9	5.1	5.8	7.2	5.9	12.6	13.9	15.4	12.1	5.5
	10		Augustine Volcano	313010	2006-01-13	400007	500029	Expf			97	B230-B	111						Table	poorly sorted			3.09	1			0.04	1						Table						13.9	5.1	5.8	7.2	5.9	12.6	13.9	15.4	12.1	5.5
	10		Augustine Volcano	313010	2006-01-27	11437	11437	Expc			98	V297	112						Table				2.69	1			0.18	1						Table						3.9	9.5	12.6	8.3	7.7	10.1	14.3	15.8	12	4.9
	10		Augustine Volcano	313010	2006-01-27	11437	11437	Expc			99	V312A	113						Table				2.15	1			0.27	1						Table						0	1	6.8	9.8	8.8	18.2	20.4	16.1	10.4	5
	10		Augustine Volcano	313010	2006-01-27	11437	11437	Expc			100	V312B	114						Table				1.58	1			0.26	1						Table						0	0	0	9.7	13.9	20	25.8	19.4	7.7	2.4
	10		Augustine Volcano	313010	2006-01-27	11437	11437	Expc			101	V312C	115						Table				2.29	1			1.6	1						Table						0	0	16.4	29	11.2	10.7	8.8	9.1	7.6	4.3
	10		Augustine Volcano	313010	2006-01-27	11437	11437	Expc			102	V313-A	116						Table				2.21	1			0.25	1						Table						0	0	3	7.3	14.9	19.9	20.6	16.2	8.6	4.2
	10		Augustine Volcano	313010	2006-01-27	11437	11437	Expc			103	V313-B	117						Table				2.21	1			0.25	1						Table						0	0	3	7.3	14.9	19.9	20.6	16.2	8.6	4.2
	10		Augustine Volcano	313010	2006-01-27	11437	11437	Expc			104	B215A-A	118						Table				3.36	1			0.24	1						Table						10.4	3.2	7.7	8.4	10.5	12.6	10.4	9.4	8.7	7.9
	10		Augustine Volcano	313010	2006-01-27	11437	11437	Expc			105	B215A-B	119						Table				3.36	1			0.24	1						Table						10.4	3.2	7.7	8.4	10.5	12.6	10.4	9.4	8.7	7.9
	10		Augustine Volcano	313010	2006-01-27	11437	11437	Expc			106	B216	120						Table				2.53	1			0.33	1						Table						2.5	8.3	5.6	6.7	8.4	13.2	17	18.5	13	6.1
	10		Augustine Volcano	313010	2006-01-27	11437	11437	Expc			107	B217	121						Table				2.58	1			0.97	1						Table						0	20.3	8.8	11.1	9.5	12.7	14.2	12.3	6.8	2.7
	10		Augustine Volcano	313010	2006-01-27	11437	11437	Expc			108	C259C-A	122						Table				2.65	1			0.6	1						Table						0	8.6	13.9	14.1	8.3	13	13.4	12.2	7.2	4.2
	10		Augustine Volcano	313010	2006-01-27	11437	11437	Expc			109	C259C-B	123						Table				2.65	1			0.6	1						Table						0	8.6	13.9	14.1	8.3	13	13.4	12.2	7.2	4.2
	10		Augustine Volcano	313010	2006-01-27	11436	11436	RPpf			110	B173-A	124						Table				2.82	1			1.17	1						Table						2	1.2	4.6	6.4	6.6	12.1	14.4	15.3	12.7	10.3
	10		Augustine Volcano	313010	2006-01-27	11436	11436	RPpf			111	B173-B	125						Table				2.82	1			1.17	1						Table						2	1.2	4.6	6.4	6.6	12.1	14.4	15.3	12.7	10.3
	10		Augustine Volcano	313010	2006-01-27	11436	11436	RPpf			112	B222-A	126						Table				3.47	1			0.41	1						Table						9.8	10.5	9.6	7.4	6.9	10.2	11.7	12.1	9.5	5.6
	10		Augustine Volcano	313010	2006-01-27	11436	11436	RPpf			113	B222-B	127						Table				3.47	1			0.41	1						Table						9.8	10.5	9.6	7.4	6.9	10.2	11.7	12.1	9.5	5.6
	10		Augustine Volcano	313010	2006-01-27	11436	11436	RPpf			114	B223	128						Table				3.7	1			0.73	1						Table						17.1	9.6	7.2	7.1	6.5	9.8	10.8	10.5	7.6	5.7
[truncated: 3,918 more rows]
[truncated: 14 more columns]

## Sheet: grain characteristics
																			GRAIN/PARTICLE CHARACTERISTICS
[truncated: 361 more rows]
[truncated: 10 more columns]

## Sheet: componentry
																			COMPONENTRY
[truncated: 424 more rows]

## Sheet: sedimentary structures
																			SEDIMENTARY STRUCTURES
[truncated: 1,697 more rows]

## Sheet: Bedforms
																				BEDFORMS
[truncated: 723 more rows]

[truncated: 5 more sheets: Thickness, GSD Deconvolution, Temperature, Data validation, References]
