# Supplementary material for: PDCD-DAT – a global database of pyroclastic density current deposit field data
Source: J Appl Volcanol. 2026 May 11;15(1):9. doi: 10.1186/s13617-026-00167-6 (PMC13158253; doi:10.1186/s13617-026-00167-6)
Supplement: Supplementary file 2 — Supplementary Material 2: PDC deposit properties definitions – A spreadsheet listing definitions for each PDC deposit property recorded in the database. Each property corresponds to a column in the database spreadsheet (Additional File 1). [file 13617_2026_167_MOESM2_ESM.xlsx]

## Sheet: Database column definitions
	METADATA
	Source publication DOI	DOI of the source publication describing the PDC deposit		Volcano	The volcano/volcanic centre from which the studied PDC was erupted
	Reference 1	A unique ID number assigned to each source publication included in the database.		Eruption date/Event ID	Date of the eruption, or means of identifying the PDC eruption event if date unknown.
	Reference 2	This column is only used if data for the same PDC deposit is derived from more than one publication.		Flow/Stratigraphic Unit ID	A name/code identifying the stratigraphic unit that a PDC deposit/sample of a deposit belongs to
	Short reference	An abbreviated reference (author and year) for the source publication describing the PDC deposit		Flow/stratigraphic Unit ID (author/assigned)	author = name/code for stratigraphic unit assigned by author of the paper. Assigned = name/code for stratigraphic unit assigned by Brown et al., specifically for identification of the associated data in this database.
	Volcano	The volcano/volcanic centre from which the PDC was erupted. The official Smithsonian Global Volcanism Program volcano name is given in parentheses where it differs from the source publication.		PDC type	surge = pyroclastic surge, dilute = dilute current, BAF = block-and-ash flow, PF = pumice flow
	GVP VNUM	The volcano number (permanent unique identifier) of the volcano/volcanic centre from which the PDC was erupted in the Smithsonian Global Volcanism Program Volcanoes of the World (VOTW) database.
	Eruption date	Date/year of the eruption which produced the PDC deposit.		Sampling location - latitude
	Event_ID	A unique ID number assigned to each eruption or phase of an eruption recorded in the database (see tab "ID explainer")		Sampling location - longitude
	Event name	A name used to identify the eruption which produced the PDC deposit in the source publication/wider literature.
	FlowDat ID(s)	The ID number of the eruption/eruptive phase which produced the PDC deposit in the Flowdat database.
	Unit_ID	A unique ID number assigned to each PDC depositional/stratigraphic unit recorded in the database (see tab "ID explainer")		Sampling location relative to vent	Describes whether deposits/samples of a deposit are consiered proximal, medial or distal
	Unit name	A name/code identifying a PDC depositional/stratigraphic unit		Sampling location - distance from vent (km)
	Unit name (author/assigned)	author = name/code for a stratigraphic unit assigned by authors of the source publication. assigned = name/code for a stratigraphic unit assigned by this study, specifically for identification of the data associated with the stratigraphic unit in this database.		Sampling location - other description
	Sub-unit ID	A unique ID number assigned to each PDC depositional/stratigraphic sub-unit recorded in the database (see tab "ID explainer")
	Sub-unit name	A name/code identifying a subdivision of a depositional/stratigraphic unit
	Sub-unit name (author/assigned)	author = name/code for a subdivision of a stratigraphic unit assigned by the authors of the source publication. assigned = name/code for a subdivision of a stratigraphic unit assigned by this study, specifically for identification of the data associated with the subdivision of a unit in this database.		Lithofacies 1	The lithofacies represented by a given deposit/sample of a deposit.
	PDC type	The terminology used by source publication authors to describe the type of current/characteristics of the current which formed a PDC deposit. surge = pyroclastic surge. dilute = dilute current. BAF = block-and-ash flow. concentrated/dense "PDC/pyroclastic flow" = high particle concentration current, + term used to refer to the current (PDC or pyroclastic flow). Lateral blast = PDC produced by lat…		Lithofacies 1 abbreviation
	Vent location - x-co-ordinate/latitude	X co-ordinate of volcanic vent from which the PDC was erupted		Lithofacies 2	Used if a given deposit/sample of a deposit encompasses more than one lithofacies.
	Vent location - y-co-ordinate/longitude	Y co-ordinate of volcanic vent from which the PDC was erupted		Lithofacies 2 abbreviation
	Vent location - Lat/long or grid projection	Denotes whether vent location co-ordinates are reported as latitude and longitude, or using a grid projection e.g. UTM. If latitude and longitude are reported, these are listed as decimal co-ordinates.		Lithofacies 3
	Vent location - source	"GVP" - co-ordinates obtained from the "PDC_volcano_level_data" table in Flowdat. "Estimated from figure" - co-ordinates obtained from a figure in the source publication.		Lithofacies 3 abbreviation
	Sample ID	A unique ID number assigned to each individual PDC deposit sample and/or sampling location recorded in the database (see tab "ID explainer")
	Sampling location - x-co-ordinate/latitude	X co-ordinate of sampling location
	Sampling location - y-co-ordinate/longitude	Y co-ordinate of sampling location		Data source (fig/table/text)	Describes whether the grain size data can be found in a figure, table or the main text in the relevant publication.
	Sampling location - Lat/long or grid projection	Denotes whether sampling location co-ordinates are reported by authors as latitude and longitude, or using a grid projection e.g. UTM. If latitude and longitude are reported, these are listed as decimal co-ordinates.		Sample?	If provided, the specific sample number in the relevant publication associated with the listed grain size data.
	Sampling location relative to vent	Describes whether a sampling location is documented as proximal, medial or distal according to source publication.		Sorting (Qualitative description)	Qualitative description of sorting e.g. poorly, moderately, well
	Sampling location - distance from vent (km)	The distance of a sampling location from the vent/source in kilometres		Sorting coefficient - min.	Minimum sorting coefficient value if a range is given for a specific deposit/sample of a deposit
	Sampling location - stratigraphic height (m)	The stratigraphic height of a sampling location in metres
	Sampling location - other description	Name of a sampling location listed in the source publication e.g. a locality number/name		Sorting coefficient - max.	Maximum sorting coefficient value if a range is given for a specific deposit/sample of a deposit
	Sample name/identifier	An identifier/code for a specific sample or measurement from a PDC deposit, usually assigned in the source publication.		Sorting coefficient - avg.	Average sorting coefficient value for a specific deposit/sample of a deposit
	Data Unit ID	A unique ID number assigned to each row in the metadata table, which records one or more of the following; a unique event and/or a unique depositional unit and/or a unique sub-unit and/or a unique lithofacies and/or a unique sample and/or a unique sampling location (see tab "ID explainer")
	Lithofacies 1 ID	A unique ID number assigned to each individual lithofacies recorded in the database (see tab "ID explainer")		No of samples avg. based on	Number of values the average sorting coefficient is based on
	Lithofacies 1	The lithofacies associated with a stratigraphic/depositional unit or specific sample of a PDC deposit.		Median diameter - min	Minimum median diameter value if a range is given for a specific deposit/sample of a deposit
	Lithofacies 2	Used if a stratigraphic/depositional unit or sample of a deposit is associated with more than one lithofacies.		Median diameter - avg	Average median diameter value for a specific deposit/sample of a deposit
				wt or vol %	Is the grain size distribution data given as weight % or volume %
	NOTES	Additional information relevant to other metadata fields. For example, this column may record that sampling locations are not reported as co-ordinates, but can be identified from a map in the source publication.		Data source (fig/table/text)	Describes whether the grain size distribution data can be found in a figure, table or the main text in the relevant publication. Grain size distribution data is listed in phi units
	GRAIN SIZE			-10
	Data source (fig/table/text)	Describes whether the grain size data can be found in a figure, table or the main text in the source publication. "Estimated from figure" indicates that the data was obtained from a figure using "WebPlotDigitizer".		-9
	Sorting (Qualitative description)	Qualitative description of deposit sorting e.g. poorly, moderately, well sorted.		-8
	Sorting coefficient - min.	Minimum sorting coefficient value if a range is given for a depositional unit/lithofacies		-7
	Sorting coefficient - max.	Maximum sorting coefficient value if a range is given for a depositional unit/lithofacies		-6
	Sorting coefficient - avg.	Average sorting coefficient value for a depositional unit/lithofacies or the sorting coefficient value for an individual sample		-5
	No of samples sorting coefficient avg. based on	Number of values the average sorting coefficient is based on		-4
	Median diameter - min	Minimum median diameter value (phi units) if a range is given for a depositional unit/lithofacies		-3
	Median diameter - max	Maximum median diameter value (phi units) if a range is given for a depositional unit/lithofacies		-2
	Median diameter - avg	Average median diameter value (phi units) for a depositional unit/lithofacies or the median diameter value for an individual sample		-1
	No of samples Median diameter average based on	Number of values the average median diameter is based on		0
	Mean grain size - min	Minimum mean grain size value (phi units) if a range is given for a depositional unit/lithofacies
	Mean grain size - max	Maximum mean grain size value (phi units) if a range is given for a depositional unit/lithofacies
	Mean grain size - average	Average mean grain size value (phi units) for a depositional unit/lithofacies or the mean grain size value for an individual sample
	No of samples Mean grain size average based on	Number of values the average mean grain size is based on
	Method for calculating statistical parameters	The equation(s) used to calculate grain size statistical parameters e.g. Inman, 1952.		1
	Data source (fig/table/text) - GSD	Describes whether the grain size distribution data can be found in a figure, table or the main text in the source publication. "Estimated from figure" indicates that the data was obtained from a figure using "WebPlotDigitizer". Grain size distribution data is listed in 1 phi units from -10 to 10, as wt% values for each phi unit.		2
	Size fraction analysed for grain size - phi units (min)	Minimum grain size in phi units analysed to obtain sample grain size distribution and calculate grain size statistical parameters
	Size fraction analysed for grain size - phi units (max)	Maximum grain size in phi units analysed to obtain sample grain size distribution and calculate grain size statistical parameters
	F1 (wt % material < 1mm)	wt % material <1mm for a depositional unit/lithofacies or individual sample		Juvenile scoria density - avg (kg/m3)
	Maximum lithic size (cm)	Maximum measured lithic clast size in cm (may apply to a depositional unit as a whole, or (usually) individual sampling locations)		Uncertainty (kg/m3)
	Maximum juvenile (pumice/scoria) size (cm)	Maximum measured juvenile clast size in cm (may apply to a depositional unit as a whole, or (usually) individual sampling locations)		No of juvenile scoria clasts measured
	How was maximum clast size calculated?	Method used to calculate reported maximum lithic and juvenile clast size		lithic density - max (kg/m3)
	Sauter mean diameter (mm)	Sauter mean diameter value for an individual sample.
	NOTES	Provides additional information about reported grain size data e.g. grain sizes excluded from reported distributions, such as large blocks > X phi		lithic density - min (kg/m3)
	GRAIN CHARACTERISTICS			lithic density - avg (kg/m3)
	Data source (fig/table/text)	Describes whether the clast density data can be found in a figure, table or the main text in the source publication. "Estimated from figure" indicates that the data was obtained from a figure using "WebPlotDigitizer"		Uncertainty (kg/m3)
	Juvenile pumice density - max (kg/m3)	Maximum pumice density value if a range is given for a depositional unit/lithofacies/sample		No. of lithic clasts measured
	Juvenile pumice density - min (kg/m3)	Minimum pumice density value if a range is given for a depositional unit/lithofacies/sample		Particle shape - size fraction analysed (phi units)	*have left these for now as unsure if we will include in final database - seemingly these are very rarely measured and reported.
	Juvenile pumice density - avg (kg/m3)	Average pumice density value for a depositional unit/lithofacies/sample or pumice density value for an individual clast		Particle shape - circularity (min)
	Uncertainty on pumice density (kg/m3)	Reported uncertainty on pumice density measurements (± X kg/m3)		Particle shape - circularity (max)
	No. of juvenile pumice clasts measured	The number of pumice clasts measured to determine the reported density range/average		Particle shape - circularity (mean)
	Juvenile scoria density - max (kg/m3)	Maximum scoria density value if a range is given for a depositional unit/lithofacies/sample		Particle shape - aspect ratio (min)
	Juvenile scoria density - min (kg/m3)	Minimum scoria density value if a range is given for a depositional unit/lithofacies/sample		Particle shape - aspect ratio (max)
	Juvenile scoria density - avg (kg/m3)	Average scoria density value for a depositional unit/lithofacies/sample or scoria density value for an individual clast		Particle shape - aspect ratio (mean)
	Uncertainty on scoria density (kg/m3)	Reported uncertainty on scoria density measurements (± X kg/m3)		Particle shape - solidity (convex vs concave) (min)
	No of juvenile scoria clasts measured	The number of scoria clasts measured to determine the reported density range/average		Particle shape - solidity (convex vs concave) (max)
	lithic density - max (kg/m3)	Maximum lithic density value if a range is given for a depositional unit/lithofacies/sample		Particle shape - solidity (convex vs concave) (mean)
	lithic density - min (kg/m3)	Minimum lithic density value if a range is given for a depositional unit/lithofacies/sample
	lithic density - avg (kg/m3)	Average lithic density value for a depositional unit/lithofacies/sample or lithic density value for an individual clast		Data source (fig/table/text)	Describes whether the componentry data can be found in a figure, table or the main text in the relevant publication.
	Uncertainty on lithic density (kg/m3)	Reported uncertainty on lithic density measurements (± X kg/m3)		wt or vol %	Is the componentry data given as weight % or volume %
	No. of lithic clasts measured	The number of lithic clasts measured to determine the reported density range/average		ash (wt/vol %)
	Bulk deposit density (kg/m3)	Bulk density value for a depositional unit/lithofacies/sample
	Uncertainty on bulk density (kg/m3)	Reported uncertainty on bulk density measurements ((± X kg/m3)
	Particle shape - size fraction analysed (phi units) (min)	Minimum grain size in phi units analysed for particle shape parameters		lapilli (wt/vol%)
	Particle shape - size fraction analysed (phi units) (max)	Maximum grain size in phi units analysed for particle shape parameters		blocks (wt/vol%)
	Particle shape - circularity (min)	Minimum circularity value if a range is given for a depositional unit/lithofacies/sample		Size fraction analysed for componentry - phi units (min)
	Particle shape - circularity (max)	Maximum circularity value if a range is given for a depositional unit/lithofacies/sample		Size fraction analysed for componentry - phi units (max)
	Particle shape - circularity (mean)	Average circularity value for a depositional unit/lithofacies/sample		wt or vol %	Is the componentry data given as weight % or volume %
	Particle shape - aspect ratio (min)	Minimum aspect ratio value if a range is given for a depositional unit/lithofacies/sample		Component 1 - author classification
	Particle shape - aspect ratio (max)	Maximum aspect ratio value if a range is given for a depositional unit/lithofacies/sample		Component 1 - juvenile (J), lithic (L), etc? crystal?	J = juvenile, L = lithic, C = free crystal, V = vitric/glass?
	Particle shape - aspect ratio (mean)	Average aspect ratio value for a depositional unit/lithofacies/sample		Component 1 (wt/vol %)
	Particle shape - solidity (convex vs concave) (min)	Minimum solidity value if a range is given for a depositional unit/lithofacies/sample		Component 2 - author classification
	Particle shape - solidity (convex vs concave) (max)	Maximum solidity value if a range is given for a depositional unit/lithofacies/sample		Component 2 - juvenile (J), lithic (L), etc?
	Particle shape - solidity (convex vs concave) (mean)	Average solidity value for a depositional unit/lithofacies/sample		Component 2 (wt/vol %)
	Circularity formula	Formula used to calculate circularity		Component 3 - author classification
	Aspect ratio formula	Formula used to calculate aspect ratio		Component 3 - juvenile (J), lithic (L), etc?
	Solidity formula	Formula used to calculate solidity		Component 3 (wt/vol %)
	Fourier shape analysis - MC30-34	Describes fine irregularities of particle perimeter - higher value=more irregular
	Fourier shape analysis - MC3-8	Describes coarse irregularities of particle perimeter - higher value=more irregular
	Fourier shape analysis - MC2	Describes particle ellipticity - higher value = more elliptical
	Fractal shape analysis - D1	Describes fine irregularities of particle perimeter - higher value=more irregular
	Fractal shape analysis - D2	Describes coarse irregularities of particle perimeter - higher value=more irregular
	Fractal shape analysis - DT	Describes intermediate scale irregularities of particle perimeter - higher value=more irregular
	Fourier shape analysis - MC3-6	Describes particle form/general shape - higher value=more irregular
	Fourier shape analysis - MC7-15	Describes particle roundness - higher value=more irregular
	Fourier shape analysis - MC16-50	Describes particle roughness - higher value=more irregular
	COMPONENTRY			Component 4 - author classification
	Data source (fig/table/text)	Describes whether componentry data can be found in a figure, table or the main text in the source publication. "Estimated from figure" indicates that the data was obtained from a figure using "WebPlotDigitizer"		Component 4 - juvenile (J), lithic (L), etc?
	Size fraction analysed for componentry - phi units (min)	Minimum grain size in phi units analysed for componentry		Component 5 (wt/vol %)
	Size fraction analysed for componentry - phi units (max)	Maximum grain size in phi units analysed for componentry		Component 6 - author classification
	wt or vol % or proportion	Identifies whether componentry data is reported as weight %, volume % or simply proportion.		Component 6 - juvenile (J), lithic (L), etc?
	Juveniles (%)	% juveniles for a depositional unit/lithofacies/sample		Component 6 (wt/vol %)
	Lithics (%)	% lithics for a depositional unit/lithofacies/sample		Component 7 - author classification
	Crystals (%)	% crystals for a depositional unit/lithofacies/sample		Component 7 - juvenile (J), lithic (L), etc?
	SEDIMENTARY STRUCTURES			Component 7 (wt/vol %)
	Data source (fig/table/text)	Describes whether data on sedimentary structures can be found in a figure, table or the main text in the source publication. "Figure" indicates that the data was obtained from a graphic log detailing sedimentary structures.		Component 8 - author classification
	Normal grading of juveniles (pumice, scoria)	A "Y" in this field indicates that juvenile clasts within the deposit show normal grading		Component 8 - juvenile (J), lithic (L), etc?
	Inverse grading of juveniles (pumice, scoria)	A "Y" in this field indicates that juvenile clasts within the deposit show inverse grading		Component 8 (wt/vol %)
	Normal grading of lithics	A "Y" in this field indicates that lithic clasts within the deposit show normal grading
	Inverse grading of lithics	A "Y" in this field indicates that lithic clasts within the deposit show inverse grading		Data source (fig/table/text)	Describes whether data on sedimentary structures can be found in a figure, table or the main text in the relevant publication.
	Massive	A "Y" in this field indicates that the deposit is massive (structureless)		Normal grading of juveniles (pumice, scoria) (Y or N)	If Y, juvenile clasts in the deposit show normal grading
	Diffuse stratification	A "Y" in this field indicates that the deposit displays diffuse stratification		Inverse grading of juveniles (pumice, scoria) (Y or N)	If Y, juvenile clasts in the deposit show inverse grading
	Diffuse stratification thickness (min) (cm)	Minimum thickness of diffuse stratification in cm		Ungraded juveniles (pumice, scoria) (Y or N)	If Y, juvenile clasts in the deposit are ungraded
	Diffuse stratification thickness (max) (cm)	Maximum thickness of diffuse stratification in cm		Normal grading of lithics (Y or N)	If Y, lithic clasts in the deposit show normal grading
	Parallel/planar stratification	A "Y" in this field indicates that the deposit displays parallel stratification		Inverse grading of lithics (Y or N)	If Y, lithic clasts in the deposit show inverse grading
	Parallel stratification thickness (cm) (min)	Minimum thickness of parallel stratification in cm		Ungraded lithics (Y or N)	If Y, lithic clasts in the deposit are ungraded
	Parallel stratification thickness (cm) (max)	Maximum thickness of parallel stratification in cm		Massive (Y or N)	If Y, deposit is massive
	Cross-stratification	A "Y" in this field indicates that the deposit displays cross stratification		Diffuse bedding/lamination (Y or N)	If Y, deposit displays diffuse bedding/lamination
	Angle of cross stratification (°) (min)	Minimum dip angle of cross stratification		Diffuse bedding/lamination thickness (min) (cm)
	Angle of cross stratification (°) (max)	Maximum dip angle of cross stratification		Diffuse bedding/lamination thickness (cm) (max)
	Load and flame structures	A "Y" in this field indicates that the deposit displays load and flame structures		Parallel lamination (Y or N)	If Y, deposit displays parallel lamination
	Load/flame structure height (cm) (min)	Minimum height of load and flame structures		Parallel lamination thickness (cm) (min)
	Load/flame structure height (cm) (max)	Maximum height of load and flame structures		Parallel lamination thickness (cm) (max)
	Load/flame structure half wavelength (cm) (min)	Minimum half-wavelength of load and flame structures		Cross-stratification (Y or N)	If Y, deposit displays cross stratification
	Load/flame structure half wavelength (cm) (max)	Maximum half-wavelength of load and flame structures		Angle of cross stratification (°) (min)
	Clast imbrication/particle alignment	A "Y" in this field indicates that the deposit displays clast imbrication		Angle of cross stratification (°) (max)
	Dip of clast imbrication (°)	Dip angle of imbricated clasts		Load and flame structures (Y or N)
	Dip direction of clast imbrication (°)	Dip direction of imbricated clasts		Load/flame structure height (cm) (min)
	NOTES	Additional, more detailed descriptions of sedimentary structures and information regarding ubiquity of structures throughout depositional units		Load/flame structure height (cm) (max)
	BEDFORMS			Load/flame structure half wavelength (cm) (min)
	Data source (fig/table/text)	Describes whether bedform data can be found in a figure, table or the main text in the source publication. "Estimated from figure" indicates that the data was obtained from a figure using "WebPlotDigitizer"		Load/flame structure half wavelength (cm) (max)
	Bedform type (dune, ripple, etc)	Classification/type of bedform e.g. dune, ripple according to authors of source publication.		Clast imbrication/particle alignment (Y or N)	If Y, deposit contains imbricated clasts
	Wavelength (m)	Distance between crests or troughs of two adjacent bedforms		Dip of clast imbrication (°)
	Half-wavelength - crest to trough (m)	Distance between crest and trough of a single bedform		Dip direction of clast imbrication (°)
	Wavelength (m) (min)	Minimum reported bedform wavelength if a range is given
	Wavelength (m) (max)	Maximum reported bedform wavelength if a range is given		Data source (fig/table/text)	Describes whether data on bedforms can be found in a figure, table or the main text in the relevant publication.
	Form length (m)	Length of a bedform, from base of stoss side to base of lee side		Bedform type (dune, ripple, etc)	Authors categorisation of bedform e.g. dune, ripple.
	Form length (m) (min)	Minimum reported bedform length if a range is given		Wavelength - crest to crest (m)	Distance between crests of two adjacent bedforms (see relevant diagram)
	Form length (m) (max)	Maximum reported bedform length if a range is given		Half-wavelength - crest to trough	Distance between crest and trough of a single bedform (see relevant diagram)
	Amplitude (m)	Height of a bedform from trough/base to crest		Wavelength - crest to crest (m) (min)
	Amplitude (m) (min)	Minimum reported bedform amplitude if a range is given		Wavelength - crest to crest (m) (max)
	Amplitude (m) (max)	Maximum reported bedform amplitude if a range is given		Form length (m)	Length of a bedform, from base of stoss side to base of lee side (see relevant diagram)
	Form height (m)	Height of a bedform from trough/base to crest		Form length (m) (min)
	Form height (m) (min)	Minimum reported bedform height if a range is given		Form length (m) (max)
	Form height (m) (max)	Maximum reported bedform height if a range is given		Amplitude (m)	height of a bedform from trough/base to crest (see relevant diagram)
	Apparent/true dip for stoss/lee angles	If reported, this field identifies whether stoss and lee angles were measured as apparent dip or true dip		Amplitude (m) (max)
	Stoss angle	Dip angle of stoss side of bedform		Form height (m)	height of a bedform from trough/base to crest (see relevant diagram) - I think height and amplitude in the literature are the same?
	Lee angle	Dip angle of lee side of bedform		Form height (m) (min)
	What were angles measured relative to? (horizontal/depositional slope)	If reported, this field identifies whether stoss and lee angles were measured relative to the horizontal or the underlying depositional slope		Form height (m) (max)
	Depositional slope angle	Dip angle of depositional slope/palaeosurface upon which bedform was constructed		Form width (m)	Width of a bedform (3rd dimension, if exposed) (see relevant diagram)
	How were bedforms measured (in field/from photos)	This field identifies whether bedforms were measured in the field or digitally from scaled photographs.		Apparent/true dip for stoss/lee angles	Were stoss and lee side angles measured as apparent or true dip
	THICKNESS			Stoss angle	Dip angle of stoss side of bedform
	Data source	Describes whether thickness data can be found in a figure, table or the main text in the source publication. "Estimated from figure" indicates that the data was obtained from a figure using "WebPlotDigitizer".		Lee angle	Dip angle of lee side of bedform
	minimum (m)	Minimum thickness of a depositional unit if a range is given		Depositional slope	Dip angle of slope/palaeosurface upon which bedform was constructed
	maximum (m)	Maximum thickness of a depositional unit if a range is given
	measured value (m)	Reported thickness of a depositional unit at a given sampling location
	Locality information notes	Additional contextual information related to thickness measurements, such as whether the deposit is valley filling, located on a topographic high, etc.
	Exposure (was base/top observed?)	If reported, this field identifies whether the base and top of a depositional unit were exposed or partly eroded at the site(s) of measurement(s)
	GSD DECONVOLUTION
	Data source (fig/table/text)	Describes whether the grain size data can be found in a figure, table or the main text in the source publication. "Estimated from figure" indicates that the data was obtained from a figure using "WebPlotDigitizer".
	Median diameter - juveniles	The median diameter of the juvenile component population within a sample
	Median diameter - lithics	The median diameter of the lithic component population within a sample
	Median diameter - crystals	The median diameter of the crystal component population within a sample
	Sorting coefficient - juveniles	The sorting coefficient of the juvenile component population within a sample
	Sorting coefficient - lithics	The sorting coefficient of the lithic component population within a sample
	Sorting coefficient - crystals	The sorting coefficient of the crystal component population within a sample
	Sub-population name	The name of a sub-population of the total grain size distribution for a sample, designated by the authors of the source publication.
	Mean	The mean grain size of a sample sub-population in phi units
	Mode	The modal grain size of a sample sub-population in phi units
	Median	The median grain size of a sample sub-population in phi units
	Variance	The variance value calculated from the grain size distribution of a sample sub-population
	Sorting	The sorting coefficient calculated from the grain size distribution of a sample sub-population
	Skewness	The skewness value calculated from the grain size distribution of a sample sub-population
	Kurtosis	The kurtosis value calculated from the grain size distribution of a sample sub-population
	TEMPERATURE
	Data source	Describes whether the temperature data can be found in a figure, table or the main text in the source publication. "Estimated from figure" indicates that the data was obtained from a figure using "WebPlotDigitizer".
	PDC emplacement temperature °C (min)	The minimum emplacement temperature estimate for a PDC deposit.
	Uncertainty °C	Reported uncertainty on minimum emplacement temperature estimate
	PDC emplacement temperature °C (max)	The maximum emplacement temperature estimate for a PDC deposit.
	Uncertainty °C	Reported uncertainty on maximum emplacement temperature estimate
	PDC emplacement temperature °C (avg)	The average emplacement temperature estimate for a PDC deposit or a single emplacement temperature estimate for a given sample.
	Uncertainty °C	Reported uncertainty on average emplacement temperature estimate
	Method used to determine emplacement temperature	The methodology used to estimate PDC deposit emplacement temperature
