# Supplementary material for: PDCD-DAT – a global database of pyroclastic density current deposit field data
Source: J Appl Volcanol. 2026 May 11;15(1):9. doi: 10.1186/s13617-026-00167-6 (PMC13158253; doi:10.1186/s13617-026-00167-6)
Supplement: Supplementary file 3 — Supplementary Material 3: Data import template – A blank spreadsheet with column headers corresponding to the PDC deposit properties recorded in the database. Researchers can download the spreadsheet and populate it with their field datasets, which can then be e-mailed to the corresponding author for inclusion in the database. [file 13617_2026_167_MOESM3_ESM.xlsx]

## Sheet: Data import template
																						GRAIN SIZE
	METADATA																					GSD (grain size distribution) PHI UNITS (wt%)	GSD PHI UNITS (wt%)	GSD PHI UNITS (wt%)	GSD PHI UNITS (wt%)	GSD PHI UNITS (wt%)	GSD PHI UNITS (wt%)	GSD PHI UNITS (wt%)	GSD PHI UNITS (wt%)	GSD PHI UNITS (wt%)	GSD PHI UNITS (wt%)	GSD PHI UNITS (wt%)	GSD PHI UNITS (wt%)	GSD PHI UNITS (wt%)	GSD PHI UNITS (wt%)	GSD PHI UNITS (wt%)	GSD PHI UNITS (wt%)	GSD PHI UNITS (wt%)	GSD PHI UNITS (wt%)	GSD PHI UNITS (wt%)	GSD PHI UNITS (wt%)	GSD PHI UNITS (wt%)
	Publication number (see Explainer)	Volcano (text)	Eruption date (DD-MM-YYYY)	Eruption date (yrs BP) (for older eruptions) (text)	Event/Eruption/Eruptive phase name (text)	Unit name (text)	Sub-unit name (text)	PDC type*(see explainer tab) (text) (select from options)	PDC type (Other - add new option) (see explainer tab) (text)	Vent location - x-co-ordinate/latitude (decimal co-ordinate)	Vent location - y-co-ordinate/longitude (decimal co-ordinate)	Sampling location - x-co-ordinate/latitude (decimal co-ordinate)	Sampling location - y-co-ordinate/longitude (decimal co-ordinate)	Sampling location - distance from vent (km)	Sampling location - stratigraphic height (m)	Sampling location - other description (e.g. locality name/number)	Is this location a type locality? (if yes, mark with "TL")	Sample name/identifier (text)	Lithofacies 1 (text)	Lithofacies 1 abbreviation (text)		-10	-9	-8	-7	-6	-5	-4	-3	-2	-1	0	1	2	3	4	5	6	7	8	9	10	Methods used to obtain GSD (text)	Sorting coefficient - min.	Sorting coefficient - max.	Sorting coefficient - avg.	No of samples sorting coefficient avg. based on	Median diameter - min (phi units)	Median diameter - max (phi units)
[truncated: 123 more columns]

## Sheet: Metadata (publication)
	Publication number	Authors	Year	Title	DOI	Full reference

## Sheet: Flowdat parameters
	Publication number (see Explainer)	Volcano (text)	Eruption date (DD-MM-YYYY)	Eruption date (yrs BP) (for older eruptions) (text)	Event/Eruption/Eruptive phase name (text)	Unit name (text)		type_code (see explainer to right of columns)	Tot_Vbulk (Total flow bulk volume, km3)	Tot_VDRE (Total flow DRE volume, km3)	Tot_Aplan (Total flow planimetric area, km2)	Tot_L (Runout length, km)	VeAvg (Velocity_average, m/s)	dH (Height dropped, km)	H/L_calc (Ratio of height descended (H) to PDC runout (L))		type_code	description
																	PDC (accumulate-collapse)	Accumulate-collapse PDCs are formed by the gravitational collapse of hot pyroclastic debris accumulated near volcanic summits. This accumulated debris includes bombs, scoria, and ash commonly deposited by fire fountaining activity. These PDCs may also involve the collapse of agglutinated lava spatter piles.
																	PDC (boil-over column-collapse)	A subtype of column-collapse PDCs, these PDCs involve little to no vertical eruption column. Instead, nearly all of the erupted material collapses near the vent and is partitioned almost entirely into a 'boil-over' PDC. Unlike a lateral blast, boil-over PDCs can be radially distributed and lack a significant lateral explosive component.
																	PDC (column-collapse)	A pyroclastic flow produced by the partial collapse of a vertical eruption column. Often distributed radially in drainages or on flanks on all sides of a volcano. May involve dome material if the vertial explosion disrupts an old or growing lava dome. Produces pumice and ash or scoria and ash deposits. Often accompanied by an over-riding dilute ash-cloud surge.
																	PDC (directed blast)	Lateral or directed blast PDCs are formed by laterally-directed explosions, often through a lava dome. These PDCs are complex and often travel great distances due to the initial blast component.
																	PDC (dome-collapse)	Dome-collapse PDCs are produced by the gravitational or explosive collapse of a lava dome. Dome-collapse PDCs are mixtures of large blocks, ash, and gas and are often partitioned into a dense basal avalanche and an overriding, dilute ash-cloud surge. Dome-collapse PDCs can range in volume from a few thousand cubic meters to several hundred million cubic meters, in the case of wholesale collapse o…
																	PDC (flow-front collapse)	Flow front-collapse PDCs are caused by the explosive or gravitational collapse of lava flow fronts. These flows are considered to be a subtype of dome-collapse PDCs.
																	PDC (ignimbrite)	Large-volume PDCs formed by the collapse of Plinian eruption columns or caldera collapse. The term ignimbrite is often used as both for process and the deposit.
																	PDC (ocean-entry)	PDC travelled over water and reversed direction to return to land
																	PDC (rockfall/avalanche)	Rockfalls or avalanches (often described as glowing) are the smallest type of collapse, and range from falls of discrete blocks that roll, slide, or bounce downslope to somewhat larger rock avalanches of blocks. They are distinguished from dome-collapse PDCs by their distance (<0.5-1 km from summit), the relative dearth of fine ash generated by comminution during their passage, and their relative…
																	PDC (secondary)	Secondary pyroclastic flows are caused by post-emplacement avalanching of a parent flow, and can occur several years after initial emplacement. Deposits include an avalanche scarp, are massive and valley-filling, and are often fines-depleted compared to the parent flow.
																	PDC (surge)	Dilute, turbulent PDC produced by collapse of a phreatomagmatic eruption column
																	PDC (surge-derived/overbank)	Surge-derived or overbank pyroclastic flows are caused by rapid sedimentation from a parent ash-cloud surge/pyroclastic flow and often occur when a parent pyroclastic flow or surge escapes valley-confines and traverses steep slopes. They are generally finer grained and more mobile than the parent flow and can travel quite far, sometimes in different directions than that of the parent flow.
																	PDC (undefined)	Type of PDC is unknown

## Sheet: Data validation
	PDC type	wt or vol %	Bedform type	Grain size statistical methods
	BAF	wt %	Dune	Inman (1952)
	dilute	proportion	Ripple	Folk and Ward (1957)
	concentrated/dense "PDC"		Sandwave	GRADISTAT (Blott and Pye, 2001)
	surge		Chute and pool	Method of moments
	PDC		Antidune
	lateral blast		Progressive dune bedform
	Pyroclastic flow		Regressive dune bedform
	Pyroclastic current		Compound bedform
	concentrated/dense "Pyroclastic flow"		Backset bedform
	mixed avalanche		Shear structures
