# Supplementary material for: PDCD-DAT – a global database of pyroclastic density current deposit field data
Source: J Appl Volcanol. 2026 May 11;15(1):9. doi: 10.1186/s13617-026-00167-6 (PMC13158253; doi:10.1186/s13617-026-00167-6)
Supplement: Supplementary file 5 — Supplementary Material 5: Database content summary - A spreadsheet listing the number of data entries for each PDC deposit property recorded in the database. [file 13617_2026_167_MOESM5_ESM.xlsx]

## Sheet: Sheet1
PDC deposit property	Number of individual data entries/measurements (for database in February 2026)
GRAIN SIZE
Sorting coefficient - min. (phi units)	44
Sorting coefficient - max. (phi units)	44
Sorting coefficient - avg. (phi units)	1543
Median diameter - min (phi units)	44
Median diameter - max (phi units)	44
Median diameter - avg (phi units)	1528
Mean grain size - min (phi units)	0
Mean grain size - max (phi units)	0
Mean grain size - average (phi units)	83
Grain size distribution (phi units)	498
F1 (wt % material < 1mm)	403
Maximum lithic size (cm)	854
Maximum juvenile (pumice/scoria) size (cm)	1095
Sauter mean diameter (mm)	12
GRAIN CHARACTERISTICS
Juvenile pumice density - max (kg/m3)	19
Juvenile pumice density - min (kg/m3)	19
Juvenile pumice density - avg (kg/m3)	157
Juvenile scoria density - max (kg/m3)	44
Juvenile scoria density - min (kg/m3)	44
Juvenile scoria density - avg (kg/m3)	56
lithic density - max (kg/m3)	9
lithic density - min (kg/m3)	9
lithic density - avg (kg/m3)	29
Bulk deposit density (kg/m3)	34
Particle shape - circularity (min)	11
Particle shape - circularity (max)	11
Particle shape - circularity (mean)	3
Particle shape - aspect ratio (min)	28
Particle shape - aspect ratio (max)	28
Particle shape - aspect ratio (mean)	25
Particle shape - solidity (convex vs concave) (min)	28
Particle shape - solidity (convex vs concave) (max)	28
Particle shape - solidity (convex vs concave) (mean)	25
Fourier shape analysis - MC30-34	19
Fourier shape analysis - MC3-8	19
Fourier shape analysis - MC2	19
Fractal shape analysis - D1	19
Fractal shape analysis - D2	19
Fractal shape analysis - DT	19
Fourier shape analysis - MC3-6	17
Fourier shape analysis - MC7-15	17
Fourier shape analysis - MC16-50	17
COMPONENTRY
Juveniles (%)	401
Lithics (%)	377
Crystals (%)	350
SEDIMENTARY STRUCTURES
Normal grading of juveniles (pumice, scoria)	252
Inverse grading of juveniles (pumice, scoria)	183
Normal grading of lithics	118
Inverse grading of lithics	139
Massive	1146
Diffuse stratification	43
Diffuse stratification thickness (min) (cm)	1
Diffuse stratification thickness (max) (cm)	2
Parallel/planar stratification	243
Parallel stratification thickness (cm) (min)	4
Parallel stratification thickness (cm) (max)	20
Cross-stratification	268
Angle of cross stratification (°) (min)	12
Angle of cross stratification (°) (max)	15
Load and flame structures	0
Load/flame structure height (cm) (min)	0
Load/flame structure height (cm) (max)	0
Load/flame structure half wavelength (cm) (min)	0
Load/flame structure half wavelength (cm) (max)	0
Clast imbrication/particle alignment	95
Dip of clast imbrication (°)	3
Dip direction of clast imbrication (°)	0
BEDFORMS
Wavelength (m)	357
Wavelength (m) (min)	2
Wavelength (m) (max)	3
Form length (m)	344
Form length (m) (min)	0
Form length (m) (max)	2
Amplitude (m)	76
Amplitude (m) (min)	3
Amplitude (m) (max)	3
Form height (m)	608
Form height (m) (min)	0
Form height (m) (max)	2
Stoss angle	371
Lee angle	371
Depositional slope angle	213
THICKNESS
minimum (m)	79
maximum (m)	96
measured value (m)	1051
GSD DECONVOLUTION
Median diameter - juveniles	30
Median diameter - lithics	30
Median diameter - crystals	30
Sorting coefficient - juveniles	30
Sorting coefficient - lithics	30
Sorting coefficient - crystals	30
(Subpopulation) Mean (phi units)	26
(Subpopulation) Mode (phi units)	26
(Subpopulation) Median (phi units)	193
(Subpopulation) Variance	26
(Subpopulation) Sorting	136
(Subpopulation) Skewness	26
(Subpopulation) Kurtosis	26
TEMPERATURE
PDC emplacement temperature °C (min)	73
PDC emplacement temperature °C (max)	73
PDC emplacement temperature °C (avg)	6
